# Supplementary material for: Causal association between basal metabolic rate and risk of cardiovascular diseases: a univariable and multivariable Mendelian randomization study
Source: Sci Rep. 2023 Aug 1;13:12487. doi: 10.1038/s41598-023-39551-2 (PMC10393961; doi:10.1038/s41598-023-39551-2)
Supplement: Supplementary file 7 — Supplementary Tables. [file 41598_2023_39551_MOESM7_ESM.xlsx]

## Sheet: S1
Table S1. SNPs detected and removed by PhenoScanner Database
Confounders	SNPs
Body mass index or obesity	rs6567160, rs543874, rs10938397, rs17024393, rs3810291, rs7141420, rs7132908, rs6743060, rs4883723, rs3845344, rs56094641, rs77165542, rs2568958, rs6792892, rs72892910, rs11030112, rs2307111, rs2678204, rs35467921, rs4776970, rs73052033, rs57636386, rs2744956, rs34517439, rs1412234, rs6575340, rs10740991, rs2439823, rs35251247, rs11097755, rs13043303, rs10404726, rs12879423, rs11709402, rs5572668…
Diabetes	rs76895963, rs56094641, rs9379084, rs1260326, rs508347, rs3810291, rs6235, rs35506085, rs6585827, rs73004967, rs35251247
Smoking	rs11065979, rs111640872, rs2071519, rs11777007, rs1582931, rs2678204, rs78378222, rs10803955, rs224048, rs12820906, rs17010961, rs10269774, rs11739036, rs1047891, rs8070437, rs56094641, rs62396185, rs11196652, rs7671110
Blood pressure	rs6779752, rs11065979, rs11611651

## Sheet: S2
Table S2. IVs of BMR on AA
NO.	SNP	EA	OA	SE	Beta	EAF	p	R2	F	Sanmple Size
1	rs10020631	A	G	0.00151645	-0.00839416	0.247999	3.1e-08	2.62817e-05	11.9551	454874
2	rs10058393	T	C	0.00194524	0.0127346	0.129097	5.9e-11	3.64659e-05	16.5879	454874
3	rs1008158	G	A	0.00138535	0.00853255	0.341736	7.3e-10	3.27551e-05	14.8999	454874
4	rs10172196	A	G	0.00141659	0.0121658	0.305517	8.8e-18	6.2807e-05	28.571	454874
5	rs10176567	T	C	0.00186065	0.0107341	0.143079	8e-09	2.82539e-05	12.8523	454874
6	rs10188231	G	C	0.00167337	-0.0112849	0.185795	1.5e-11	3.85295e-05	17.5267	454874
7	rs10202845	G	A	0.00207494	-0.0171333	0.113293	1.5e-16	5.89787e-05	26.8293	454874
8	rs10248298	A	C	0.00135332	0.0124729	0.365931	3.1e-20	7.21939e-05	32.8414	454874
9	rs10260993	G	T	0.00164746	-0.00951646	0.195965	7.6e-09	2.85387e-05	12.9818	454874
10	rs10401784	A	C	0.00136435	-0.0105369	0.640421	1.1e-14	5.11347e-05	23.2609	454874
11	rs10457469	A	G	0.00130354	0.0145047	0.523388	9.3e-29	0.000104963	47.7497	454874
12	rs10511111	C	T	0.00141074	0.00894809	0.309418	2.3e-10	3.42178e-05	15.5652	454874
13	rs10748128	T	G	0.00137372	0.0117508	0.344616	1.2e-17	6.23729e-05	28.3735	454874
14	rs10775348	G	A	0.00143484	0.0127659	0.70367	5.7e-19	6.79638e-05	30.9169	454874
15	rs10775406	G	A	0.00152969	-0.0100176	0.759762	5.8e-11	3.66334e-05	16.6641	454874
16	rs10777860	A	G	0.001307	-0.0109345	0.528442	6e-17	5.95882e-05	27.1066	454874
17	rs10822373	T	C	0.00130971	-0.00724421	0.503827	3.2e-08	2.62378e-05	11.9351	454874
18	rs10843397	T	C	0.00152174	0.00922078	0.241787	1.4e-09	3.11738e-05	14.1805	454874
19	rs10870597	G	A	0.00154237	-0.0110332	0.235375	8.5e-13	4.38169e-05	19.932	454874
20	rs10886477	A	G	0.00196367	0.0112478	0.127597	1e-08	2.81658e-05	12.8122	454874
21	rs10887571	T	C	0.00132353	0.0079828	0.447749	1.6e-09	3.15146e-05	14.3356	454874
22	rs10914462	G	A	0.00131724	-0.0104308	0.426701	2.4e-15	5.32317e-05	24.2149	454874
23	rs10979612	C	T	0.00251051	0.018222	0.072941	3.9e-13	4.49057e-05	20.4272	454874
24	rs10995366	A	G	0.00151422	-0.00969709	0.251204	1.5e-10	3.53755e-05	16.0919	454874
25	rs11014285	A	G	0.0017807	0.0183345	0.165282	7.3e-25	9.27542e-05	42.1952	454874
26	rs11018104	A	T	0.00134269	0.00739887	0.408632	3.6e-08	2.64576e-05	12.0352	454874
27	rs11049684	T	C	0.00142516	-0.0107297	0.298823	5.1e-14	4.82444e-05	21.9461	454874
28	rs11065015	T	C	0.00408773	-0.0315731	0.027213	1.1e-14	5.27787e-05	24.0088	454874
29	rs111365325	T	C	0.00154905	-0.0144426	0.231327	1.1e-20	7.41803e-05	33.7451	454874
30	rs11142700	C	T	0.00133218	-0.00846226	0.408316	2.1e-10	3.4601e-05	15.7396	454874
31	rs11153171	T	C	0.00136526	-0.0130285	0.356044	1.4e-21	7.78357e-05	35.408	454874
32	rs111598585	T	C	0.00160974	-0.00923571	0.208544	9.6e-09	2.81576e-05	12.8084	454874
33	rs11160601	T	C	0.00227714	0.0169469	0.092373	9.9e-14	4.81574e-05	21.9065	454874
34	rs11175890	T	C	0.00150876	-0.00879055	0.266857	5.7e-09	3.02364e-05	13.7541	454874
35	rs11205354	A	C	0.00131711	-0.00780795	0.444267	3.1e-09	3.01033e-05	13.6936	454874
36	rs112069922	T	C	0.00307477	-0.0258077	0.048172	4.7e-17	6.10776e-05	27.7842	454874
37	rs11217843	G	A	0.00176943	-0.0129663	0.162673	2.3e-13	4.58008e-05	20.8344	454874
38	rs11243202	C	T	0.00130818	0.0177481	0.485925	6.3e-42	0.000157373	71.5957	454874
39	rs11245450	A	G	0.00133585	-0.0111548	0.421942	6.8e-17	6.06985e-05	27.6117	454874
40	rs112544217	T	C	0.00453066	-0.0264382	0.022151	5.4e-09	3.02802e-05	13.774	454874
41	rs112560164	A	G	0.00166849	0.0110362	0.190615	3.7e-11	3.75821e-05	17.0957	454874
42	rs112685832	A	C	0.00207014	0.0134847	0.115449	7.3e-11	3.71386e-05	16.8939	454874
43	rs112957890	G	A	0.00149751	0.0103235	0.264845	5.4e-12	4.15006e-05	18.8783	454874
44	rs113619763	T	A	0.00271128	0.0165208	0.062478	1.1e-09	3.19743e-05	14.5447	454874
45	rs114056237	A	G	0.00586777	-0.0611679	0.012451	1.9e-25	9.20111e-05	41.8571	454874
46	rs114177791	T	G	0.00159595	0.0113481	0.21424	1.2e-12	4.33578e-05	19.7231	454874
47	rs115179432	G	A	0.00253197	-0.0225062	0.071971	6.2e-19	6.76633e-05	30.7802	454874
48	rs11525873	C	T	0.00220291	-0.014398	0.097688	6.3e-11	3.65454e-05	16.6241	454874
49	rs11545482	T	C	0.00459222	-0.0313468	0.020452	8.7e-12	3.93711e-05	17.9095	454874
50	rs11578046	A	G	0.00138763	-0.0131628	0.326565	2.4e-21	7.62065e-05	34.6668	454874
51	rs115946508	A	C	0.00208725	-0.0131783	0.111477	2.7e-10	3.44035e-05	15.6497	454874
52	rs11616283	C	T	0.00191567	0.0120112	0.139891	3.6e-10	3.47173e-05	15.7925	454874
53	rs116165844	T	G	0.00190067	-0.0109143	0.137475	9.3e-09	2.82499e-05	12.8505	454874
54	rs116337081	T	C	0.00255557	0.0140688	0.070084	3.7e-08	2.57992e-05	11.7356	454874
55	rs11684531	G	A	0.00191698	-0.0108229	0.13277	1.6e-08	2.69744e-05	12.2702	454874
56	rs11688707	A	G	0.00136638	0.00829802	0.36447	1.3e-09	3.1899e-05	14.5104	454874
57	rs117034105	C	T	0.00321366	0.0178877	0.048741	2.6e-08	2.9671e-05	13.4969	454874
58	rs117451679	G	A	0.00215195	0.0135835	0.106084	2.8e-10	3.49945e-05	15.9186	454874
59	rs117543413	T	C	0.00502729	-0.0383567	0.017523	2.4e-14	5.06574e-05	23.0438	454874
60	rs11756675	G	A	0.00149042	0.00844227	0.257276	1.5e-08	2.7238e-05	12.3901	454874
61	rs1176314	G	T	0.00132225	-0.00772598	0.550292	5.1e-09	2.95434e-05	13.4389	454874
62	rs11785562	A	G	0.00164816	0.0123901	0.20055	5.6e-14	4.92259e-05	22.3926	454874
63	rs11794152	G	A	0.00132808	0.0107999	0.415088	4.2e-16	5.6637e-05	25.764	454874
64	rs1179905	G	A	0.00165223	0.0110378	0.195096	2.4e-11	3.82637e-05	17.4058	454874
65	rs118173451	C	T	0.00527739	-0.0305827	0.016153	6.8e-09	2.97278e-05	13.5227	454874
66	rs11997525	A	T	0.00175148	0.0148161	0.167031	2.7e-17	6.10835e-05	27.7869	454874
67	rs12047401	G	T	0.00139289	-0.00778359	0.678933	2.3e-08	2.64127e-05	12.0147	454874
68	rs1205593	C	T	0.00152414	-0.0157775	0.759346	4.1e-25	9.09786e-05	41.3874	454874
69	rs12083887	G	A	0.00132699	0.0072702	0.597584	4.3e-08	2.54213e-05	11.5637	454874
70	rs12123505	G	C	0.001453	-0.00869516	0.719395	2.2e-09	3.05245e-05	13.8851	454874
71	rs12129705	T	A	0.0019887	-0.01155	0.127143	6.3e-09	2.96094e-05	13.4689	454874
72	rs12156265	A	G	0.00133042	0.00836559	0.590473	3.2e-10	3.38459e-05	15.3961	454874
73	rs12188627	G	A	0.00130444	-0.010523	0.487745	7.2e-16	5.53335e-05	25.1711	454874
74	rs12209223	A	C	0.00216793	0.0152981	0.101303	1.7e-12	4.26129e-05	19.3842	454874
75	rs12213070	A	G	0.00136783	-0.00941059	0.346306	6e-12	4.00957e-05	18.2392	454874
76	rs12216497	T	C	0.00131448	-0.0112864	0.561044	9e-18	6.27421e-05	28.5414	454874
77	rs1228024	A	C	0.00138044	-0.0101926	0.660714	1.5e-13	4.65778e-05	21.1879	454874
78	rs12294689	C	A	0.00215336	0.0135895	0.103639	2.8e-10	3.43118e-05	15.608	454874
79	rs12553221	A	G	0.00136366	0.0077066	0.362143	1.6e-08	2.74384e-05	12.4813	454874
80	rs12657771	A	G	0.00132031	-0.0130516	0.43867	4.8e-23	8.38907e-05	38.1627	454874
81	rs12694042	T	C	0.0013069	-0.00818043	0.501754	3.9e-10	3.34593e-05	15.2202	454874
82	rs12713004	G	A	0.00145877	0.0157457	0.724926	3.7e-27	9.88774e-05	44.981	454874
83	rs12731187	T	C	0.00137078	-0.00833265	0.358149	1.2e-09	3.19223e-05	14.521	454874
84	rs12763284	G	A	0.00130882	0.0123971	0.465986	2.7e-21	7.64884e-05	34.7951	454874
85	rs12764498	C	T	0.00204045	-0.0143303	0.117515	2.2e-12	4.25933e-05	19.3753	454874
86	rs12889702	C	A	0.00141346	0.00973597	0.312845	5.7e-12	4.07542e-05	18.5387	454874
87	rs12908182	T	C	0.00131028	-0.0103509	0.463933	2.8e-15	5.32918e-05	24.2422	454874
88	rs12934835	G	A	0.00141219	-0.0125671	0.308655	5.6e-19	6.74013e-05	30.661	454874
89	rs13059004	C	A	0.00132287	0.00915217	0.478061	4.6e-12	4.18005e-05	19.0147	454874
90	rs13085472	C	T	0.00138787	-0.00860359	0.666367	5.7e-10	3.29133e-05	14.9718	454874
91	rs13125807	T	C	0.00187576	0.012373	0.142089	4.2e-11	3.73235e-05	16.9781	454874
92	rs13225455	C	A	0.00156605	0.00860194	0.226138	4e-08	2.58976e-05	11.7804	454874
93	rs13244614	A	C	0.00144969	0.0118535	0.282574	2.9e-16	5.69682e-05	25.9147	454874
94	rs13430869	T	G	0.00148834	0.0127991	0.741823	8e-18	6.2749e-05	28.5445	454874
95	rs1374370	A	G	0.00141383	0.0102578	0.305267	4e-13	4.4631e-05	20.3023	454874
96	rs1407031	T	C	0.00134181	-0.0080639	0.397363	1.9e-09	3.11432e-05	14.1666	454874
97	rs1418433	A	G	0.00132352	-0.00816102	0.587627	7e-10	3.22783e-05	14.683	454874
98	rs1421035	T	C	0.00138281	0.00823696	0.347774	2.6e-09	3.07793e-05	14.0011	454874
99	rs143384	G	A	0.00133181	0.0342437	0.404422	8.59e-146	0.000564891	257.098	454874
100	rs1443536	G	A	0.00141782	0.0123681	0.304963	2.7e-18	6.48472e-05	29.4991	454874
101	rs145391487	A	G	0.00212047	-0.0133982	0.108466	2.6e-10	3.4718e-05	15.7928	454874
102	rs146851424	C	A	0.00453615	0.0592503	0.021626	5.4e-39	0.000148557	67.5843	454874
103	rs147110934	T	G	0.00424838	-0.0302111	0.024293	1.2e-12	4.32677e-05	19.6821	454874
104	rs147233090	T	C	0.0042362	-0.0278222	0.024753	5.1e-11	3.73728e-05	17.0005	454874
105	rs148662000	T	G	0.00267697	-0.015038	0.063637	1.9e-08	2.69503e-05	12.2593	454874
106	rs1542224	C	T	0.00144973	0.0126276	0.718954	3e-18	6.44392e-05	29.3135	454874
107	rs1553065	A	G	0.0013193	-0.00801003	0.430371	1.3e-09	3.14582e-05	14.3099	454874
108	rs1573891	C	G	0.0018019	-0.0210397	0.158475	1.7e-31	0.000118069	53.7127	454874
109	rs1640779	A	G	0.00131215	-0.0131481	0.453156	1.2e-23	8.56776e-05	38.9757	454874
110	rs1657222	A	G	0.0013401	0.00854007	0.395636	1.9e-10	3.48777e-05	15.8654	454874
111	rs16942324	A	C	0.00402853	-0.0366461	0.027069	9.3e-20	7.07359e-05	32.178	454874
112	rs16996657	C	T	0.00196475	0.0122225	0.127758	4.9e-10	3.32947e-05	15.1453	454874
113	rs17042011	T	C	0.00162937	0.00908222	0.2071	2.5e-08	2.70902e-05	12.3229	454874
114	rs17069647	A	T	0.00223542	-0.0134891	0.09381	1.6e-09	3.0936e-05	14.0724	454874
115	rs17115481	A	G	0.00147207	-0.0100395	0.269719	9.1e-12	3.9706e-05	18.0618	454874
116	rs17157112	G	T	0.00131324	-0.00754855	0.470614	9e-09	2.83919e-05	12.915	454874
117	rs1717726	A	T	0.00136833	0.00803578	0.650765	4.3e-09	2.93513e-05	13.3515	454874
118	rs17197114	C	T	0.00172555	0.0113614	0.177019	4.6e-11	3.761e-05	17.1084	454874
119	rs17246129	A	G	0.00141605	0.0112322	0.304764	2.2e-15	5.34633e-05	24.3202	454874
120	rs17363646	G	A	0.00189697	0.0130495	0.135708	6e-12	3.9947e-05	18.1715	454874
121	rs17400325	C	T	0.00325788	0.0214225	0.041571	4.8e-11	3.65696e-05	16.6351	454874
122	rs17443541	C	T	0.00167783	-0.0113384	0.189361	1.4e-11	3.94686e-05	17.9539	454874
123	rs17454077	G	A	0.00352429	0.0248864	0.035591	1.6e-12	4.25163e-05	19.3403	454874
124	rs1780673	A	G	0.00167272	0.0130001	0.811346	7.7e-15	5.17363e-05	23.5346	454874
125	rs1813212	G	A	0.00131652	-0.00931342	0.445652	1.5e-12	4.28575e-05	19.4955	454874
126	rs1837367	A	G	0.00130859	0.00910423	0.482823	3.5e-12	4.13946e-05	18.83	454874
127	rs1846221	C	G	0.00174255	-0.00997293	0.175175	1e-08	2.87415e-05	13.0741	454874
128	rs1910466	C	T	0.00131119	-0.00823868	0.49815	3.3e-10	3.39375e-05	15.4377	454874
129	rs1923766	G	T	0.00152041	-0.00842849	0.243586	3e-08	2.61783e-05	11.9081	454874
130	rs1924936	A	T	0.0015658	0.0153526	0.774417	1.1e-22	8.23522e-05	37.4628	454874
131	rs1927635	C	T	0.00138172	0.00963773	0.354175	3.1e-12	4.24925e-05	19.3295	454874
132	rs1966818	A	G	0.00173493	0.00979691	0.17213	1.6e-08	2.73544e-05	12.4431	454874
133	rs1984119	C	T	0.00151521	-0.0133081	0.255681	1.6e-18	6.74093e-05	30.6647	454874
134	rs2005172	C	A	0.00137827	0.0210683	0.639775	9.5e-53	0.000204593	93.0825	454874
135	rs2093147	C	T	0.00137543	-0.00769541	0.642977	2.2e-08	2.71885e-05	12.3676	454874
136	rs2101975	G	A	0.00132034	-0.016053	0.432206	5.2e-34	0.000126481	57.5398	454874
137	rs2102278	G	A	0.0013957	0.0111444	0.322523	1.4e-15	5.42748e-05	24.6894	454874
138	rs2122823	T	C	0.00161914	0.0104514	0.210646	1.1e-10	3.63249e-05	16.5238	454874
139	rs212526	C	T	0.00132851	0.00918369	0.600778	4.8e-12	4.04569e-05	18.4035	454874
140	rs2140046	C	T	0.00135326	-0.0113515	0.363501	4.9e-17	5.96266e-05	27.1241	454874
141	rs2197563	A	G	0.0013274	0.0100583	0.594856	3.5e-14	4.87641e-05	22.1825	454874
142	rs2225226	T	C	0.00159358	-0.0285992	0.215985	5.1e-72	0.000277004	126.036	454874
143	rs2229840	T	C	0.00178043	0.0202416	0.159712	6e-30	0.000109973	50.0291	454874
144	rs223942	G	A	0.00133886	-0.00803457	0.615123	2e-09	3.0566e-05	13.9041	454874
145	rs225111	A	C	0.00131553	-0.00839265	0.432334	1.8e-10	3.45733e-05	15.727	454874
146	rs2252720	T	C	0.00140652	-0.0126311	0.674075	2.7e-19	7.01033e-05	31.8902	454874
147	rs2270894	G	C	0.0016812	-0.0174573	0.203273	2.9e-25	9.87128e-05	44.9061	454874
148	rs2276190	A	G	0.00146376	0.00893662	0.27745	1e-09	3.20206e-05	14.5657	454874
149	rs2281175	C	T	0.00139438	0.011461	0.405077	2e-16	6.33102e-05	28.7998	454874
150	rs2287214	G	A	0.00133171	0.00743022	0.397772	2.4e-08	2.64502e-05	12.0318	454874
151	rs2293176	A	G	0.0013842	0.00870955	0.334328	3.1e-10	3.3764e-05	15.3588	454874
152	rs2296316	C	T	0.00132142	-0.00998465	0.464507	4.2e-14	4.95954e-05	22.5607	454874
153	rs2303792	T	C	0.00136284	-0.00755846	0.358806	2.9e-08	2.62873e-05	11.9577	454874
154	rs236587	C	T	0.00150095	-0.00863462	0.737225	8.8e-09	2.88869e-05	13.1402	454874
155	rs244711	T	C	0.00150746	0.016526	0.685823	5.8e-28	0.000117693	53.5417	454874
156	rs247008	G	A	0.00139594	0.0129394	0.670455	1.9e-20	7.39848e-05	33.6561	454874
157	rs2521349	A	G	0.00134797	0.00766547	0.385018	1.3e-08	2.7826e-05	12.6576	454874
158	rs252938	T	C	0.00137867	-0.00910474	0.648993	4e-11	3.77677e-05	17.1801	454874
159	rs2533879	A	G	0.00142444	-0.0213161	0.299771	1.3e-50	0.000190755	86.7855	454874
160	rs254963	G	A	0.00132134	-0.00831058	0.446529	3.2e-10	3.41379e-05	15.5289	454874
161	rs2569993	C	T	0.00140133	0.00897591	0.320263	1.5e-10	3.5078e-05	15.9566	454874
162	rs2578246	A	G	0.001661	-0.0101396	0.808521	1e-09	3.18335e-05	14.4806	454874
163	rs2611732	G	A	0.00133122	0.00790625	0.601955	2.9e-09	2.99549e-05	13.626	454874
164	rs2615075	G	A	0.00134832	0.0102715	0.375873	2.6e-14	4.95008e-05	22.5176	454874
165	rs2627692	T	C	0.00130208	-0.00964757	0.505839	1.3e-13	4.65315e-05	21.1668	454874
166	rs2650965	G	A	0.00139697	-0.00883844	0.32959	2.5e-10	3.4522e-05	15.7036	454874
167	rs2699433	T	C	0.00185673	-0.0124255	0.147566	2.2e-11	3.88423e-05	17.669	454874
168	rs2756895	T	C	0.00130931	0.00819904	0.518179	3.8e-10	3.35677e-05	15.2695	454874
169	rs2772435	A	G	0.00162917	-0.00915322	0.799141	1.9e-08	2.68963e-05	12.2347	454874
170	rs2789366	A	G	0.00136706	-0.00930269	0.346285	1e-11	3.91804e-05	17.8228	454874
171	rs281385	G	A	0.00200995	-0.0116276	0.879224	7.3e-09	2.87138e-05	13.0615	454874
172	rs284315	G	A	0.00129895	-0.00773208	0.498269	2.6e-09	2.98922e-05	13.5975	454874
173	rs284662	C	T	0.00134717	-0.00952649	0.619781	1.5e-12	4.27728e-05	19.457	454874
174	rs28605759	A	G	0.00130583	-0.00868595	0.454315	2.9e-11	3.74079e-05	17.0165	454874
175	rs28620532	G	A	0.00137614	0.0169452	0.349054	7.7e-35	0.000130485	59.3618	454874
176	rs2866719	T	C	0.00135838	0.00925657	0.368848	9.5e-12	3.98944e-05	18.1476	454874
177	rs2897968	A	G	0.00133867	0.0146637	0.607013	6.4e-28	0.000102587	46.6688	454874
178	rs2900208	A	C	0.00136632	0.0134282	0.353558	8.5e-23	8.24244e-05	37.4956	454874
179	rs2952615	C	G	0.00134282	-0.0128315	0.617532	1.2e-21	7.77749e-05	35.3804	454874
180	rs29946	C	T	0.00133939	0.00775755	0.557057	7e-09	2.9698e-05	13.5092	454874
181	rs310796	T	G	0.00140421	0.0113539	0.68092	6.2e-16	5.60165e-05	25.4818	454874
182	rs3110496	G	A	0.00140812	0.00862754	0.686149	9e-10	3.20587e-05	14.5831	454874
183	rs3116201	A	G	0.0021929	-0.0181318	0.097867	1.4e-16	5.80522e-05	26.4079	454874
184	rs31211	A	G	0.00150421	-0.0124467	0.251068	1.3e-16	5.82602e-05	26.5025	454874
185	rs3212260	T	A	0.00149694	0.0132991	0.257907	6.4e-19	6.77011e-05	30.7974	454874
186	rs34017457	A	G	0.00786094	0.0536255	0.006951	9e-12	3.97e-05	18.0591	454874
187	rs34055910	G	A	0.00135066	-0.0075316	0.378528	2.5e-08	2.66885e-05	12.1402	454874
188	rs34147411	T	C	0.00186768	0.0128979	0.146051	5e-12	4.14958e-05	18.8761	454874
189	rs34227797	C	G	0.00141025	0.00881664	0.310277	4.1e-10	3.32706e-05	15.1344	454874
190	rs34268501	G	A	0.00138458	-0.00809303	0.336686	5.1e-09	2.92548e-05	13.3076	454874
191	rs34693680	T	C	0.00192371	0.0141604	0.132003	1.8e-13	4.59497e-05	20.9022	454874
192	rs34776209	T	C	0.00151546	-0.0163181	0.247478	4.9e-27	9.91802e-05	45.1188	454874
193	rs34825238	T	G	0.00151769	0.00891151	0.254903	4.3e-09	3.01662e-05	13.7222	454874
194	rs34848742	G	T	0.00159506	-0.0145035	0.788249	9.7e-20	7.02206e-05	31.9436	454874
195	rs34879158	C	A	0.00148778	-0.0214259	0.26279	5.1e-47	0.000177872	80.9235	454874
196	rs35050648	T	G	0.001541	0.00889578	0.235996	7.8e-09	2.85363e-05	12.9808	454874
197	rs35665085	A	G	0.00284973	-0.0158734	0.055964	2.5e-08	2.66236e-05	12.1107	454874
198	rs357486	C	T	0.00130715	0.0109852	0.543367	4.3e-17	5.98834e-05	27.2409	454874
199	rs35874463	G	A	0.00280331	0.019188	0.057663	7.7e-12	4.00122e-05	18.2012	454874
200	rs36000545	G	A	0.00135479	-0.0165592	0.395731	2.4e-34	0.000131141	59.6603	454874
201	rs36012032	A	C	0.00226957	0.0181238	0.090938	1.4e-15	5.43085e-05	24.7047	454874
202	rs36100359	A	G	0.00188704	-0.0109224	0.139419	7.1e-09	2.86273e-05	13.0221	454874
203	rs365352	A	G	0.0015144	-0.0155925	0.244453	7.3e-25	8.98087e-05	40.8551	454874
204	rs36695	A	G	0.00130468	-0.00823014	0.504435	2.8e-10	3.38649e-05	15.4047	454874
205	rs3730071	A	C	0.00381065	-0.0253904	0.030239	2.7e-11	3.78095e-05	17.1991	454874
206	rs3740591	T	C	0.00132769	0.0108702	0.44534	2.7e-16	5.83746e-05	26.5545	454874
207	rs3744806	G	C	0.00142542	0.00905177	0.299683	2.1e-10	3.43917e-05	15.6444	454874
208	rs3765351	T	C	0.00130432	-0.00950215	0.541392	3.2e-13	4.4836e-05	20.3956	454874
209	rs3778934	C	A	0.00137754	-0.00844009	0.340627	9e-10	3.19989e-05	14.5558	454874
210	rs3800963	A	G	0.00131904	-0.00732262	0.428326	2.8e-08	2.62595e-05	11.945	454874
211	rs3812550	G	A	0.00130952	0.00715904	0.476058	4.6e-08	2.55672e-05	11.6301	454874
212	rs3853252	A	G	0.00131376	0.0157923	0.454867	2.8e-33	0.000123682	56.2666	454874
213	rs3853474	T	C	0.0013444	-0.00819663	0.376997	1.1e-09	3.15594e-05	14.3559	454874
214	rs3925	A	G	0.00152098	-0.0100016	0.24484	4.8e-11	3.69905e-05	16.8266	454874
215	rs41271299	T	C	0.0029512	0.0429019	0.051246	7.1e-48	0.000178977	81.4261	454874
216	rs41311445	C	A	0.00222978	-0.0245639	0.095782	3.2e-28	0.000104516	47.5463	454874
217	rs41458449	C	G	0.0018595	-0.0105519	0.143903	1.4e-08	2.74337e-05	12.4792	454874
218	rs4240326	G	A	0.00131009	-0.0217733	0.550146	5e-62	0.000234654	106.763	454874
219	rs4253755	A	G	0.00197159	0.01138	0.128471	7.8e-09	2.90002e-05	13.1918	454874
220	rs4268495	C	G	0.00134879	-0.00859364	0.373755	1.9e-10	3.45713e-05	15.7261	454874
221	rs4282339	A	G	0.00160417	-0.0183879	0.207607	2e-30	0.000111244	50.6074	454874
222	rs4311660	A	C	0.00146942	-0.0099406	0.724781	1.3e-11	3.94222e-05	17.9327	454874
223	rs4369779	C	T	0.00160197	0.0260197	0.788954	2.5e-59	0.000225457	102.577	454874
224	rs4556997	A	C	0.00190027	0.0140338	0.135888	1.5e-13	4.62521e-05	21.0398	454874
225	rs4619406	C	T	0.0013098	0.0105517	0.497595	7.9e-16	5.56679e-05	25.3232	454874
226	rs4635681	G	A	0.00179371	0.0114204	0.15625	1.9e-10	3.43895e-05	15.6434	454874
227	rs4648626	A	C	0.00130857	0.00796635	0.456984	1.1e-09	3.14965e-05	14.3273	454874
228	rs4653016	A	C	0.00140138	0.0151066	0.683219	4.3e-27	9.87831e-05	44.9381	454874
229	rs4740292	G	A	0.00175913	0.0105302	0.833857	2.2e-09	3.07239e-05	13.9759	454874
230	rs475390	A	G	0.00156322	-0.0208002	0.776451	2.1e-40	0.000150194	68.3292	454874
231	rs485554	C	G	0.00140794	0.0156369	0.314935	1.2e-28	0.000105508	47.9975	454874
232	rs4865465	A	G	0.00130418	0.00957335	0.534714	2.1e-13	4.56036e-05	20.7448	454874
233	rs4865956	A	T	0.00142302	-0.011018	0.696504	9.7e-15	5.1323e-05	23.3466	454874
234	rs4899012	C	G	0.00133935	-0.0212918	0.607276	6.6e-57	0.000216236	98.381	454874
235	rs4912905	C	G	0.00151463	-0.0101215	0.249385	2.3e-11	3.83537e-05	17.4467	454874
236	rs4968799	T	A	0.00207148	-0.0181526	0.112463	1.9e-18	6.57815e-05	29.9241	454874
237	rs4974072	A	G	0.00130819	0.0111403	0.490116	1.7e-17	6.20289e-05	28.217	454874
238	rs4980826	A	C	0.00133246	0.00783333	0.396044	4.1e-09	2.93543e-05	13.3528	454874
239	rs5017213	C	T	0.00136064	0.00798903	0.355094	4.3e-09	2.9232e-05	13.2972	454874
240	rs5019542	T	C	0.00135423	-0.00956176	0.636328	1.7e-12	4.23152e-05	19.2488	454874
241	rs505575	C	T	0.00139268	-0.00960709	0.672511	5.3e-12	4.06546e-05	18.4934	454874
242	rs522468	G	T	0.001449	0.00809448	0.715461	2.3e-08	2.66769e-05	12.1349	454874
243	rs532499	C	T	0.0014957	-0.00940453	0.741371	3.2e-10	3.3917e-05	15.4284	454874
244	rs55674305	A	G	0.00142105	-0.0105861	0.306148	9.4e-14	4.76102e-05	21.6576	454874
245	rs55758152	A	G	0.00140759	0.00980037	0.325968	3.3e-12	4.22056e-05	19.199	454874
246	rs55831773	T	C	0.00166927	-0.0154386	0.199442	2.3e-20	7.61124e-05	34.624	454874
247	rs55854145	C	A	0.00288598	-0.0163417	0.055057	1.5e-08	2.77871e-05	12.6399	454874
248	rs56130943	C	A	0.00158888	0.00898677	0.233138	1.5e-08	2.8878e-05	13.1362	454874
249	rs57126421	G	A	0.00154709	-0.0114298	0.237625	1.5e-13	4.73334e-05	21.5317	454874
250	rs573455	G	A	0.00130919	0.00729662	0.533718	2.5e-08	2.64993e-05	12.0541	454874
251	rs5752989	A	G	0.00132452	-0.0102311	0.571146	1.1e-14	5.1278e-05	23.3261	454874
252	rs5771118	C	T	0.00150603	0.0093015	0.741601	6.6e-10	3.31587e-05	15.0835	454874
253	rs578366	G	A	0.00131797	-0.0100711	0.420395	2.1e-14	4.94281e-05	22.4845	454874
254	rs58584712	A	G	0.00159489	0.00915937	0.211152	9.3e-09	2.79479e-05	12.7131	454874
255	rs599004	T	C	0.00144649	-0.0108141	0.280788	7.7e-14	4.72331e-05	21.486	454874
256	rs59985551	T	C	0.00155408	-0.0192608	0.226244	2.8e-35	0.000129885	59.0888	454874
257	rs60077625	A	G	0.00140166	0.0142066	0.314362	3.8e-24	8.70032e-05	39.5788	454874
258	rs6026578	G	C	0.00135867	-0.0102674	0.625142	4.1e-14	4.94079e-05	22.4754	454874
259	rs6130953	G	A	0.00135338	0.00773531	0.623683	1.1e-08	2.80869e-05	12.7763	454874
260	rs6136938	A	G	0.0013202	-0.00945315	0.435931	8e-13	4.39474e-05	19.9913	454874
261	rs61628776	G	A	0.00188132	-0.0149767	0.140813	1.7e-15	5.42741e-05	24.6891	454874
262	rs61729527	T	C	0.00294727	-0.0235592	0.05187	1.3e-15	5.45928e-05	24.8341	454874
263	rs61828917	T	C	0.00197511	0.0109769	0.124874	2.7e-08	2.63349e-05	11.9793	454874
264	rs61869763	T	C	0.00215356	0.0175666	0.104579	3.4e-16	5.77933e-05	26.2901	454874
265	rs62372052	G	A	0.00209064	0.0260292	0.110093	1.4e-35	0.000132757	60.3953	454874
266	rs62439025	C	G	0.00181986	0.0115451	0.152295	2.2e-10	3.44156e-05	15.6552	454874
267	rs62460522	T	C	0.00255687	0.0145582	0.070093	1.2e-08	2.76286e-05	12.5678	454874
268	rs62466118	A	G	0.00417649	-0.0252668	0.027602	1.5e-09	3.42701e-05	15.589	454874
269	rs62515437	T	G	0.00156426	0.0184926	0.225151	3e-32	0.000119321	54.2823	454874
270	rs62621197	T	C	0.00359179	-0.0360069	0.037195	1.2e-23	9.28591e-05	42.2429	454874
271	rs62621400	G	C	0.00281065	-0.0211995	0.057648	4.6e-14	4.88291e-05	22.2121	454874
272	rs62621812	A	G	0.00476277	0.0404362	0.020307	2.1e-17	6.50589e-05	29.5954	454874
273	rs6437277	G	A	0.00155274	-0.0120103	0.769139	1e-14	5.12263e-05	23.3026	454874
274	rs6493780	G	A	0.00227696	-0.0153173	0.093119	1.7e-11	3.96263e-05	18.0256	454874
275	rs6500249	G	A	0.00148788	-0.00869418	0.734707	5.1e-09	2.94664e-05	13.4038	454874
276	rs6563808	C	T	0.00148752	-0.00947554	0.734451	1.9e-10	3.50224e-05	15.9312	454874
277	rs6570509	T	G	0.00143901	-0.0143826	0.287107	1.6e-23	8.46785e-05	38.5211	454874
278	rs6675441	A	G	0.00156066	-0.0124262	0.233595	1.7e-15	5.52877e-05	25.1502	454874
279	rs6681795	G	A	0.00155415	0.0148221	0.227803	1.5e-21	7.72924e-05	35.1609	454874
280	rs67141907	T	C	0.00184274	0.011541	0.149191	3.8e-10	3.38136e-05	15.3814	454874
281	rs67551338	T	C	0.00274765	0.0234838	0.061477	1.3e-17	6.36391e-05	28.9495	454874
282	rs6762578	A	G	0.00157563	0.0156224	0.778406	3.6e-23	8.41957e-05	38.3015	454874
283	rs6762851	C	T	0.00136021	-0.011835	0.35737	3.3e-18	6.43347e-05	29.266	454874
284	rs6777784	T	G	0.00133881	0.00776083	0.61684	6.8e-09	2.84708e-05	12.9509	454874
285	rs68106312	A	G	0.00224628	0.0194603	0.095552	4.6e-18	6.54564e-05	29.7763	454874
286	rs6874142	G	T	0.00217406	0.0184845	0.113712	1.9e-17	6.88694e-05	31.3289	454874
287	rs695922	G	A	0.00178388	-0.00975526	0.836925	4.5e-08	2.59766e-05	11.8163	454874
288	rs6984820	T	C	0.00132564	-0.00978607	0.422311	1.6e-13	4.67276e-05	21.2561	454874
289	rs700768	A	T	0.00138358	0.00876787	0.335262	2.3e-10	3.42652e-05	15.5868	454874
290	rs7033487	C	T	0.00164181	-0.0223126	0.197506	4.6e-42	0.000157817	71.7976	454874
291	rs703593	G	A	0.00130521	-0.011531	0.482011	1e-18	6.63959e-05	30.2037	454874
292	rs7109581	G	T	0.00132488	0.00725528	0.420053	4.3e-08	2.56467e-05	11.6662	454874
293	rs7111235	C	T	0.00131359	0.00809152	0.493519	7.3e-10	3.27308e-05	14.8888	454874
294	rs7129320	A	G	0.001755	-0.0226801	0.165932	3.3e-38	0.000142381	64.7743	454874
295	rs7134283	A	G	0.00145242	-0.0122019	0.283409	4.4e-17	6.04742e-05	27.5097	454874
296	rs71385734	G	T	0.00175063	-0.0238575	0.169904	2.7e-42	0.000160551	73.0417	454874
297	rs71423263	G	T	0.0018692	0.013379	0.141452	8.2e-13	4.34761e-05	19.7769	454874
298	rs7188009	A	G	0.00133307	0.00860092	0.404392	1.1e-10	3.56355e-05	16.2102	454874
299	rs7223535	A	G	0.00147195	-0.0247508	0.270356	1.9e-63	0.000241688	109.964	454874
300	rs7229520	A	G	0.0013854	-0.0100659	0.661923	3.7e-13	4.5348e-05	20.6285	454874
301	rs723149	G	A	0.00131695	-0.0111086	0.562884	3.3e-17	6.07245e-05	27.6236	454874
302	rs724016	G	A	0.00131072	0.0305167	0.443677	6.7e-120	0.000459726	209.213	454874
303	rs7245985	G	T	0.0016161	-0.0112124	0.207561	4e-12	4.1356e-05	18.8125	454874
304	rs726547	A	G	0.00312635	-0.0210679	0.046011	1.6e-11	3.89653e-05	17.7249	454874
305	rs72656010	C	T	0.00193495	-0.0356208	0.132271	1.1e-75	0.000291264	132.526	454874
306	rs72703409	C	G	0.00263749	-0.0149291	0.065547	1.5e-08	2.73028e-05	12.4196	454874
307	rs72722756	C	T	0.00170439	0.00964794	0.179617	1.5e-08	2.74324e-05	12.4786	454874
308	rs72885917	C	A	0.00150626	-0.0202279	0.247484	4.1e-41	0.000152403	69.3346	454874
309	rs7301341	C	T	0.00139241	-0.00952189	0.32651	8e-12	3.98753e-05	18.1389	454874
310	rs73013411	A	C	0.00193293	0.0141259	0.131262	2.7e-13	4.55082e-05	20.7014	454874
311	rs73093103	T	A	0.00360981	0.0223248	0.034036	6.2e-10	3.27721e-05	14.9076	454874
312	rs7312646	C	A	0.00133093	-0.0103644	0.521108	6.8e-15	5.36147e-05	24.3891	454874
313	rs73175572	G	A	0.00209047	0.02829	0.111717	1e-41	0.000158842	72.2644	454874
314	rs73189390	A	G	0.00170097	-0.00963558	0.18376	1.5e-08	2.78519e-05	12.6694	454874
315	rs73601548	T	C	0.00205925	0.0149173	0.114539	4.4e-13	4.51371e-05	20.5325	454874
316	rs74032128	G	A	0.00368119	0.0239832	0.032831	7.3e-11	3.65284e-05	16.6164	454874
317	rs74048171	A	C	0.00149444	-0.0105535	0.258341	1.6e-12	4.26796e-05	19.4146	454874
318	rs744205	A	G	0.00131344	0.0107349	0.543579	3e-16	5.71813e-05	26.0117	454874
319	rs74494415	T	C	0.00337538	-0.0252316	0.039749	7.7e-14	4.85994e-05	22.1076	454874
320	rs7513326	A	G	0.00132349	-0.00741532	0.508344	2.1e-08	2.74858e-05	12.5029	454874
321	rs752070	G	A	0.00196117	0.0116486	0.126291	2.9e-09	2.99445e-05	13.6213	454874
322	rs75581912	A	G	0.00203302	0.0174696	0.117135	8.5e-18	6.31214e-05	28.714	454874
323	rs757608	G	A	0.00138938	-0.0149708	0.670363	4.5e-27	9.90526e-05	45.0607	454874
324	rs757833	A	C	0.00139098	0.00782963	0.327532	1.8e-08	2.70046e-05	12.284	454874
325	rs76067562	T	G	0.00222418	0.0151085	0.095474	1.1e-11	3.94257e-05	17.9343	454874
326	rs7612882	A	G	0.00131175	0.0077833	0.546427	3e-09	3.00287e-05	13.6596	454874
327	rs7613368	C	T	0.00149038	-0.00950964	0.259949	1.8e-10	3.47943e-05	15.8275	454874
328	rs7619139	A	T	0.00132766	0.012547	0.588636	3.4e-21	7.624e-05	34.6821	454874
329	rs76307059	G	C	0.0031089	-0.0189808	0.04639	1e-09	3.18753e-05	14.4996	454874
330	rs76513770	C	T	0.00195558	-0.0167707	0.128135	9.8e-18	6.28419e-05	28.5868	454874
331	rs7683836	A	G	0.00131654	-0.00779994	0.55726	3.1e-09	3.00206e-05	13.6559	454874
332	rs77093479	G	C	0.00177546	-0.0100463	0.165099	1.5e-08	2.78241e-05	12.6568	454874
333	rs7728690	T	C	0.00133894	-0.0104888	0.385517	4.7e-15	5.21237e-05	23.7108	454874
334	rs7731023	G	A	0.00131768	0.00810515	0.57435	7.7e-10	3.21204e-05	14.6112	454874
335	rs7740107	A	T	0.00147683	-0.0291498	0.736357	1e-86	0.000329918	150.12	454874
336	rs7755185	G	A	0.00140815	0.00868653	0.311107	6.9e-10	3.23433e-05	14.7125	454874
337	rs7780752	C	T	0.00135774	0.0128797	0.360366	2.4e-21	7.64745e-05	34.7888	454874
338	rs77848106	A	C	0.00143642	-0.00987566	0.295519	6.2e-12	4.06085e-05	18.4724	454874
339	rs7815955	T	A	0.00162379	-0.0147932	0.203226	8.2e-20	7.0871e-05	32.2395	454874
340	rs78287937	G	T	0.00228385	0.0131568	0.089983	8.4e-09	2.83492e-05	12.8956	454874
341	rs7842996	A	T	0.00145182	0.0186829	0.284217	6.8e-38	0.00014202	64.6102	454874
342	rs7912286	G	A	0.00134708	-0.0092244	0.601963	7.5e-12	4.07755e-05	18.5484	454874
343	rs7927350	A	C	0.00130964	-0.0101127	0.494082	1.1e-14	5.11262e-05	23.2571	454874
344	rs7952436	T	C	0.00238076	-0.0345868	0.082025	8.1e-48	0.000180147	81.9587	454874
345	rs7969505	C	G	0.00206669	-0.0132618	0.114156	1.4e-10	3.55706e-05	16.1806	454874
346	rs8002779	A	G	0.0013327	-0.00737812	0.602783	3.1e-08	2.60682e-05	11.858	454874
347	rs8006178	C	A	0.0015611	0.00874849	0.227939	2.1e-08	2.69381e-05	12.2537	454874
348	rs8017780	A	C	0.00160552	-0.00967111	0.212955	1.7e-09	3.13523e-05	14.2618	454874
349	rs8024244	A	G	0.00150675	0.00950365	0.251415	2.8e-10	3.39972e-05	15.4649	454874
350	rs8034033	A	C	0.00144482	-0.0118175	0.707961	2.9e-16	5.77473e-05	26.2691	454874
351	rs8036643	C	G	0.00137141	-0.0104914	0.645997	2e-14	5.03424e-05	22.9005	454874
352	rs8042545	A	G	0.00152948	0.013134	0.242434	8.9e-18	6.33633e-05	28.824	454874
353	rs8064547	A	G	0.00130938	0.00884738	0.520468	1.4e-11	3.90725e-05	17.7737	454874
354	rs8074074	T	C	0.00152441	0.0097164	0.754654	1.8e-10	3.49597e-05	15.9027	454874
355	rs822551	G	A	0.0016874	0.0126374	0.812218	6.9e-14	4.8716e-05	22.1606	454874
356	rs822688	T	C	0.00201998	0.0147716	0.124157	2.6e-13	4.74551e-05	21.587	454874
357	rs823118	T	C	0.00130594	-0.0133508	0.547625	1.6e-24	8.83134e-05	40.1748	454874
358	rs843374	T	A	0.00132459	-0.0111296	0.58717	4.4e-17	6.00515e-05	27.3174	454874
359	rs867529	C	G	0.00144774	0.00970483	0.279423	2e-11	3.7927e-05	17.2526	454874
360	rs878347	C	T	0.00135622	-0.00858961	0.366724	2.4e-10	3.42696e-05	15.5888	454874
361	rs894360	C	T	0.0013604	-0.0190783	0.366416	1.1e-44	0.000169	76.8866	454874
362	rs9291926	G	T	0.00130775	-0.0125229	0.531836	1e-21	7.80936e-05	35.5254	454874
363	rs9327336	C	T	0.00137301	0.00904042	0.343065	4.6e-11	3.68388e-05	16.7576	454874
364	rs9350850	C	T	0.00240669	0.0224574	0.079497	1e-20	7.38116e-05	33.5773	454874
365	rs9513510	C	G	0.00142583	-0.010296	0.698902	5.2e-13	4.46161e-05	20.2955	454874
366	rs9540493	G	A	0.00132089	-0.00971894	0.545168	1.9e-13	4.68435e-05	21.3088	454874
367	rs9634212	A	C	0.0015796	0.0231416	0.220691	1.3e-48	0.000184209	83.807	454874
368	rs9788443	C	T	0.00306763	0.0193132	0.047886	3.1e-10	3.40123e-05	15.4718	454874
369	rs9800418	C	T	0.00152376	0.00899503	0.244699	3.6e-09	2.9908e-05	13.6047	454874
370	rs9951619	G	T	0.00155862	0.0131778	0.76728	2.8e-17	6.2016e-05	28.2111	454874
371	rs9960619	T	C	0.00137783	0.00924746	0.344312	1.9e-11	3.86122e-05	17.5643	454874
372	rs9985795	C	T	0.00130846	-0.00771579	0.482766	3.7e-09	2.97313e-05	13.5244	454874

## Sheet: S3
Table S3. IVs of BMR on AFF
NO.	SNP	EA	OA	SE	Beta	EAF	p	R2	F	Sanmple Size
1	rs10020631	A	G	0.00151645	-0.00839416	0.247999	3.1e-08	2.62817e-05	11.9551	454874
2	rs10058393	T	C	0.00194524	0.0127346	0.129097	5.9e-11	3.64659e-05	16.5879	454874
3	rs1008158	G	A	0.00138535	0.00853255	0.341736	7.3e-10	3.27551e-05	14.8999	454874
4	rs10172196	A	G	0.00141659	0.0121658	0.305517	8.8e-18	6.2807e-05	28.571	454874
5	rs10176567	T	C	0.00186065	0.0107341	0.143079	8e-09	2.82539e-05	12.8523	454874
6	rs10188231	G	C	0.00167337	-0.0112849	0.185795	1.5e-11	3.85295e-05	17.5267	454874
7	rs10202845	G	A	0.00207494	-0.0171333	0.113293	1.5e-16	5.89787e-05	26.8293	454874
8	rs10248298	A	C	0.00135332	0.0124729	0.365931	3.1e-20	7.21939e-05	32.8414	454874
9	rs10260993	G	T	0.00164746	-0.00951646	0.195965	7.6e-09	2.85387e-05	12.9818	454874
10	rs10457469	A	G	0.00130354	0.0145047	0.523388	9.3e-29	0.000104963	47.7497	454874
11	rs10511111	C	T	0.00141074	0.00894809	0.309418	2.3e-10	3.42178e-05	15.5652	454874
12	rs10748128	T	G	0.00137372	0.0117508	0.344616	1.2e-17	6.23729e-05	28.3735	454874
13	rs10775348	G	A	0.00143484	0.0127659	0.70367	5.7e-19	6.79638e-05	30.9169	454874
14	rs10775406	G	A	0.00152969	-0.0100176	0.759762	5.8e-11	3.66334e-05	16.6641	454874
15	rs10777860	A	G	0.001307	-0.0109345	0.528442	6e-17	5.95882e-05	27.1066	454874
16	rs10822373	T	C	0.00130971	-0.00724421	0.503827	3.2e-08	2.62378e-05	11.9351	454874
17	rs10843397	T	C	0.00152174	0.00922078	0.241787	1.4e-09	3.11738e-05	14.1805	454874
18	rs10870597	G	A	0.00154237	-0.0110332	0.235375	8.5e-13	4.38169e-05	19.932	454874
19	rs10886477	A	G	0.00196367	0.0112478	0.127597	1e-08	2.81658e-05	12.8122	454874
20	rs10887571	T	C	0.00132353	0.0079828	0.447749	1.6e-09	3.15146e-05	14.3356	454874
21	rs10914462	G	A	0.00131724	-0.0104308	0.426701	2.4e-15	5.32317e-05	24.2149	454874
22	rs10979612	C	T	0.00251051	0.018222	0.072941	3.9e-13	4.49057e-05	20.4272	454874
23	rs10995366	A	G	0.00151422	-0.00969709	0.251204	1.5e-10	3.53755e-05	16.0919	454874
24	rs11014285	A	G	0.0017807	0.0183345	0.165282	7.3e-25	9.27542e-05	42.1952	454874
25	rs11018104	A	T	0.00134269	0.00739887	0.408632	3.6e-08	2.64576e-05	12.0352	454874
26	rs11049684	T	C	0.00142516	-0.0107297	0.298823	5.1e-14	4.82444e-05	21.9461	454874
27	rs11065015	T	C	0.00408773	-0.0315731	0.027213	1.1e-14	5.27787e-05	24.0088	454874
28	rs1108548	G	A	0.00145793	0.0151539	0.27717	2.6e-25	9.20155e-05	41.8591	454874
29	rs111365325	T	C	0.00154905	-0.0144426	0.231327	1.1e-20	7.41803e-05	33.7451	454874
30	rs11142700	C	T	0.00133218	-0.00846226	0.408316	2.1e-10	3.4601e-05	15.7396	454874
31	rs11153171	T	C	0.00136526	-0.0130285	0.356044	1.4e-21	7.78357e-05	35.408	454874
32	rs111598585	T	C	0.00160974	-0.00923571	0.208544	9.6e-09	2.81576e-05	12.8084	454874
33	rs11160601	T	C	0.00227714	0.0169469	0.092373	9.9e-14	4.81574e-05	21.9065	454874
34	rs11175890	T	C	0.00150876	-0.00879055	0.266857	5.7e-09	3.02364e-05	13.7541	454874
35	rs11205354	A	C	0.00131711	-0.00780795	0.444267	3.1e-09	3.01033e-05	13.6936	454874
36	rs112069922	T	C	0.00307477	-0.0258077	0.048172	4.7e-17	6.10776e-05	27.7842	454874
37	rs11217843	G	A	0.00176943	-0.0129663	0.162673	2.3e-13	4.58008e-05	20.8344	454874
38	rs11243202	C	T	0.00130818	0.0177481	0.485925	6.3e-42	0.000157373	71.5957	454874
39	rs11245450	A	G	0.00133585	-0.0111548	0.421942	6.8e-17	6.06985e-05	27.6117	454874
40	rs112544217	T	C	0.00453066	-0.0264382	0.022151	5.4e-09	3.02802e-05	13.774	454874
41	rs112560164	A	G	0.00166849	0.0110362	0.190615	3.7e-11	3.75821e-05	17.0957	454874
42	rs112685832	A	C	0.00207014	0.0134847	0.115449	7.3e-11	3.71386e-05	16.8939	454874
43	rs112875651	A	G	0.00135547	0.0122133	0.391077	2.1e-19	7.10429e-05	32.3177	454874
44	rs112957890	G	A	0.00149751	0.0103235	0.264845	5.4e-12	4.15006e-05	18.8783	454874
45	rs113619763	T	A	0.00271128	0.0165208	0.062478	1.1e-09	3.19743e-05	14.5447	454874
46	rs114056237	A	G	0.00586777	-0.0611679	0.012451	1.9e-25	9.20111e-05	41.8571	454874
47	rs114177791	T	G	0.00159595	0.0113481	0.21424	1.2e-12	4.33578e-05	19.7231	454874
48	rs115179432	G	A	0.00253197	-0.0225062	0.071971	6.2e-19	6.76633e-05	30.7802	454874
49	rs11525873	C	T	0.00220291	-0.014398	0.097688	6.3e-11	3.65454e-05	16.6241	454874
50	rs11545482	T	C	0.00459222	-0.0313468	0.020452	8.7e-12	3.93711e-05	17.9095	454874
51	rs11578046	A	G	0.00138763	-0.0131628	0.326565	2.4e-21	7.62065e-05	34.6668	454874
52	rs115946508	A	C	0.00208725	-0.0131783	0.111477	2.7e-10	3.44035e-05	15.6497	454874
53	rs11616283	C	T	0.00191567	0.0120112	0.139891	3.6e-10	3.47173e-05	15.7925	454874
54	rs116165844	T	G	0.00190067	-0.0109143	0.137475	9.3e-09	2.82499e-05	12.8505	454874
55	rs116337081	T	C	0.00255557	0.0140688	0.070084	3.7e-08	2.57992e-05	11.7356	454874
56	rs11684531	G	A	0.00191698	-0.0108229	0.13277	1.6e-08	2.69744e-05	12.2702	454874
57	rs11688707	A	G	0.00136638	0.00829802	0.36447	1.3e-09	3.1899e-05	14.5104	454874
58	rs117034105	C	T	0.00321366	0.0178877	0.048741	2.6e-08	2.9671e-05	13.4969	454874
59	rs117451679	G	A	0.00215195	0.0135835	0.106084	2.8e-10	3.49945e-05	15.9186	454874
60	rs117543413	T	C	0.00502729	-0.0383567	0.017523	2.4e-14	5.06574e-05	23.0438	454874
61	rs11756675	G	A	0.00149042	0.00844227	0.257276	1.5e-08	2.7238e-05	12.3901	454874
62	rs1176314	G	T	0.00132225	-0.00772598	0.550292	5.1e-09	2.95434e-05	13.4389	454874
63	rs11785562	A	G	0.00164816	0.0123901	0.20055	5.6e-14	4.92259e-05	22.3926	454874
64	rs11794152	G	A	0.00132808	0.0107999	0.415088	4.2e-16	5.6637e-05	25.764	454874
65	rs1179905	G	A	0.00165223	0.0110378	0.195096	2.4e-11	3.82637e-05	17.4058	454874
66	rs118173451	C	T	0.00527739	-0.0305827	0.016153	6.8e-09	2.97278e-05	13.5227	454874
67	rs11880992	A	G	0.00133219	0.0134928	0.408454	4.1e-24	8.79763e-05	40.0215	454874
68	rs11997525	A	T	0.00175148	0.0148161	0.167031	2.7e-17	6.10835e-05	27.7869	454874
69	rs12047401	G	T	0.00139289	-0.00778359	0.678933	2.3e-08	2.64127e-05	12.0147	454874
70	rs1205593	C	T	0.00152414	-0.0157775	0.759346	4.1e-25	9.09786e-05	41.3874	454874
71	rs12083887	G	A	0.00132699	0.0072702	0.597584	4.3e-08	2.54213e-05	11.5637	454874
72	rs12123505	G	C	0.001453	-0.00869516	0.719395	2.2e-09	3.05245e-05	13.8851	454874
73	rs12129705	T	A	0.0019887	-0.01155	0.127143	6.3e-09	2.96094e-05	13.4689	454874
74	rs12156265	A	G	0.00133042	0.00836559	0.590473	3.2e-10	3.38459e-05	15.3961	454874
75	rs12188627	G	A	0.00130444	-0.010523	0.487745	7.2e-16	5.53335e-05	25.1711	454874
76	rs12216497	T	C	0.00131448	-0.0112864	0.561044	9e-18	6.27421e-05	28.5414	454874
77	rs1228024	A	C	0.00138044	-0.0101926	0.660714	1.5e-13	4.65778e-05	21.1879	454874
78	rs12294689	C	A	0.00215336	0.0135895	0.103639	2.8e-10	3.43118e-05	15.608	454874
79	rs12553221	A	G	0.00136366	0.0077066	0.362143	1.6e-08	2.74384e-05	12.4813	454874
80	rs12657771	A	G	0.00132031	-0.0130516	0.43867	4.8e-23	8.38907e-05	38.1627	454874
81	rs12694042	T	C	0.0013069	-0.00818043	0.501754	3.9e-10	3.34593e-05	15.2202	454874
82	rs12713004	G	A	0.00145877	0.0157457	0.724926	3.7e-27	9.88774e-05	44.981	454874
83	rs12731187	T	C	0.00137078	-0.00833265	0.358149	1.2e-09	3.19223e-05	14.521	454874
84	rs12763284	G	A	0.00130882	0.0123971	0.465986	2.7e-21	7.64884e-05	34.7951	454874
85	rs12764498	C	T	0.00204045	-0.0143303	0.117515	2.2e-12	4.25933e-05	19.3753	454874
86	rs12889702	C	A	0.00141346	0.00973597	0.312845	5.7e-12	4.07542e-05	18.5387	454874
87	rs12908182	T	C	0.00131028	-0.0103509	0.463933	2.8e-15	5.32918e-05	24.2422	454874
88	rs12934835	G	A	0.00141219	-0.0125671	0.308655	5.6e-19	6.74013e-05	30.661	454874
89	rs13059004	C	A	0.00132287	0.00915217	0.478061	4.6e-12	4.18005e-05	19.0147	454874
90	rs13085472	C	T	0.00138787	-0.00860359	0.666367	5.7e-10	3.29133e-05	14.9718	454874
91	rs13125807	T	C	0.00187576	0.012373	0.142089	4.2e-11	3.73235e-05	16.9781	454874
92	rs13225455	C	A	0.00156605	0.00860194	0.226138	4e-08	2.58976e-05	11.7804	454874
93	rs13244614	A	C	0.00144969	0.0118535	0.282574	2.9e-16	5.69682e-05	25.9147	454874
94	rs13430869	T	G	0.00148834	0.0127991	0.741823	8e-18	6.2749e-05	28.5445	454874
95	rs1351394	C	T	0.00130469	-0.0252983	0.51191	9.3e-84	0.00031982	145.524	454874
96	rs1374370	A	G	0.00141383	0.0102578	0.305267	4e-13	4.4631e-05	20.3023	454874
97	rs1407031	T	C	0.00134181	-0.0080639	0.397363	1.9e-09	3.11432e-05	14.1666	454874
98	rs1418433	A	G	0.00132352	-0.00816102	0.587627	7e-10	3.22783e-05	14.683	454874
99	rs1421035	T	C	0.00138281	0.00823696	0.347774	2.6e-09	3.07793e-05	14.0011	454874
100	rs143384	G	A	0.00133181	0.0342437	0.404422	8.59e-146	0.000564891	257.098	454874
101	rs1443536	G	A	0.00141782	0.0123681	0.304963	2.7e-18	6.48472e-05	29.4991	454874
102	rs145391487	A	G	0.00212047	-0.0133982	0.108466	2.6e-10	3.4718e-05	15.7928	454874
103	rs146851424	C	A	0.00453615	0.0592503	0.021626	5.4e-39	0.000148557	67.5843	454874
104	rs147110934	T	G	0.00424838	-0.0302111	0.024293	1.2e-12	4.32677e-05	19.6821	454874
105	rs147233090	T	C	0.0042362	-0.0278222	0.024753	5.1e-11	3.73728e-05	17.0005	454874
106	rs148662000	T	G	0.00267697	-0.015038	0.063637	1.9e-08	2.69503e-05	12.2593	454874
107	rs1542224	C	T	0.00144973	0.0126276	0.718954	3e-18	6.44392e-05	29.3135	454874
108	rs1553065	A	G	0.0013193	-0.00801003	0.430371	1.3e-09	3.14582e-05	14.3099	454874
109	rs1573891	C	G	0.0018019	-0.0210397	0.158475	1.7e-31	0.000118069	53.7127	454874
110	rs1640779	A	G	0.00131215	-0.0131481	0.453156	1.2e-23	8.56776e-05	38.9757	454874
111	rs1657222	A	G	0.0013401	0.00854007	0.395636	1.9e-10	3.48777e-05	15.8654	454874
112	rs16942324	A	C	0.00402853	-0.0366461	0.027069	9.3e-20	7.07359e-05	32.178	454874
113	rs16996657	C	T	0.00196475	0.0122225	0.127758	4.9e-10	3.32947e-05	15.1453	454874
114	rs17069647	A	T	0.00223542	-0.0134891	0.09381	1.6e-09	3.0936e-05	14.0724	454874
115	rs17115481	A	G	0.00147207	-0.0100395	0.269719	9.1e-12	3.9706e-05	18.0618	454874
116	rs17157112	G	T	0.00131324	-0.00754855	0.470614	9e-09	2.83919e-05	12.915	454874
117	rs1717726	A	T	0.00136833	0.00803578	0.650765	4.3e-09	2.93513e-05	13.3515	454874
118	rs17197114	C	T	0.00172555	0.0113614	0.177019	4.6e-11	3.761e-05	17.1084	454874
119	rs17246129	A	G	0.00141605	0.0112322	0.304764	2.2e-15	5.34633e-05	24.3202	454874
120	rs17363646	G	A	0.00189697	0.0130495	0.135708	6e-12	3.9947e-05	18.1715	454874
121	rs17400325	C	T	0.00325788	0.0214225	0.041571	4.8e-11	3.65696e-05	16.6351	454874
122	rs17443541	C	T	0.00167783	-0.0113384	0.189361	1.4e-11	3.94686e-05	17.9539	454874
123	rs17454077	G	A	0.00352429	0.0248864	0.035591	1.6e-12	4.25163e-05	19.3403	454874
124	rs1780673	A	G	0.00167272	0.0130001	0.811346	7.7e-15	5.17363e-05	23.5346	454874
125	rs1813212	G	A	0.00131652	-0.00931342	0.445652	1.5e-12	4.28575e-05	19.4955	454874
126	rs1837367	A	G	0.00130859	0.00910423	0.482823	3.5e-12	4.13946e-05	18.83	454874
127	rs1846221	C	G	0.00174255	-0.00997293	0.175175	1e-08	2.87415e-05	13.0741	454874
128	rs1910466	C	T	0.00131119	-0.00823868	0.49815	3.3e-10	3.39375e-05	15.4377	454874
129	rs1923766	G	T	0.00152041	-0.00842849	0.243586	3e-08	2.61783e-05	11.9081	454874
130	rs1924936	A	T	0.0015658	0.0153526	0.774417	1.1e-22	8.23522e-05	37.4628	454874
131	rs1927635	C	T	0.00138172	0.00963773	0.354175	3.1e-12	4.24925e-05	19.3295	454874
132	rs1966818	A	G	0.00173493	0.00979691	0.17213	1.6e-08	2.73544e-05	12.4431	454874
133	rs1984119	C	T	0.00151521	-0.0133081	0.255681	1.6e-18	6.74093e-05	30.6647	454874
134	rs2005172	C	A	0.00137827	0.0210683	0.639775	9.5e-53	0.000204593	93.0825	454874
135	rs2077218	A	G	0.00153942	-0.0125157	0.76216	4.3e-16	5.67899e-05	25.8336	454874
136	rs2093147	C	T	0.00137543	-0.00769541	0.642977	2.2e-08	2.71885e-05	12.3676	454874
137	rs2101975	G	A	0.00132034	-0.016053	0.432206	5.2e-34	0.000126481	57.5398	454874
138	rs2102278	G	A	0.0013957	0.0111444	0.322523	1.4e-15	5.42748e-05	24.6894	454874
139	rs2122823	T	C	0.00161914	0.0104514	0.210646	1.1e-10	3.63249e-05	16.5238	454874
140	rs212526	C	T	0.00132851	0.00918369	0.600778	4.8e-12	4.04569e-05	18.4035	454874
141	rs2140046	C	T	0.00135326	-0.0113515	0.363501	4.9e-17	5.96266e-05	27.1241	454874
142	rs2197563	A	G	0.0013274	0.0100583	0.594856	3.5e-14	4.87641e-05	22.1825	454874
143	rs2225226	T	C	0.00159358	-0.0285992	0.215985	5.1e-72	0.000277004	126.036	454874
144	rs2229840	T	C	0.00178043	0.0202416	0.159712	6e-30	0.000109973	50.0291	454874
145	rs223942	G	A	0.00133886	-0.00803457	0.615123	2e-09	3.0566e-05	13.9041	454874
146	rs225111	A	C	0.00131553	-0.00839265	0.432334	1.8e-10	3.45733e-05	15.727	454874
147	rs2252720	T	C	0.00140652	-0.0126311	0.674075	2.7e-19	7.01033e-05	31.8902	454874
148	rs2270894	G	C	0.0016812	-0.0174573	0.203273	2.9e-25	9.87128e-05	44.9061	454874
149	rs2276190	A	G	0.00146376	0.00893662	0.27745	1e-09	3.20206e-05	14.5657	454874
150	rs2281175	C	T	0.00139438	0.011461	0.405077	2e-16	6.33102e-05	28.7998	454874
151	rs2287214	G	A	0.00133171	0.00743022	0.397772	2.4e-08	2.64502e-05	12.0318	454874
152	rs2293176	A	G	0.0013842	0.00870955	0.334328	3.1e-10	3.3764e-05	15.3588	454874
153	rs2296316	C	T	0.00132142	-0.00998465	0.464507	4.2e-14	4.95954e-05	22.5607	454874
154	rs2303792	T	C	0.00136284	-0.00755846	0.358806	2.9e-08	2.62873e-05	11.9577	454874
155	rs236587	C	T	0.00150095	-0.00863462	0.737225	8.8e-09	2.88869e-05	13.1402	454874
156	rs244711	T	C	0.00150746	0.016526	0.685823	5.8e-28	0.000117693	53.5417	454874
157	rs247008	G	A	0.00139594	0.0129394	0.670455	1.9e-20	7.39848e-05	33.6561	454874
158	rs2521349	A	G	0.00134797	0.00766547	0.385018	1.3e-08	2.7826e-05	12.6576	454874
159	rs252938	T	C	0.00137867	-0.00910474	0.648993	4e-11	3.77677e-05	17.1801	454874
160	rs254963	G	A	0.00132134	-0.00831058	0.446529	3.2e-10	3.41379e-05	15.5289	454874
161	rs2569993	C	T	0.00140133	0.00897591	0.320263	1.5e-10	3.5078e-05	15.9566	454874
162	rs2578246	A	G	0.001661	-0.0101396	0.808521	1e-09	3.18335e-05	14.4806	454874
163	rs2611732	G	A	0.00133122	0.00790625	0.601955	2.9e-09	2.99549e-05	13.626	454874
164	rs2615075	G	A	0.00134832	0.0102715	0.375873	2.6e-14	4.95008e-05	22.5176	454874
165	rs2627692	T	C	0.00130208	-0.00964757	0.505839	1.3e-13	4.65315e-05	21.1668	454874
166	rs2650965	G	A	0.00139697	-0.00883844	0.32959	2.5e-10	3.4522e-05	15.7036	454874
167	rs2699433	T	C	0.00185673	-0.0124255	0.147566	2.2e-11	3.88423e-05	17.669	454874
168	rs2756895	T	C	0.00130931	0.00819904	0.518179	3.8e-10	3.35677e-05	15.2695	454874
169	rs2772435	A	G	0.00162917	-0.00915322	0.799141	1.9e-08	2.68963e-05	12.2347	454874
170	rs2789366	A	G	0.00136706	-0.00930269	0.346285	1e-11	3.91804e-05	17.8228	454874
171	rs281385	G	A	0.00200995	-0.0116276	0.879224	7.3e-09	2.87138e-05	13.0615	454874
172	rs284315	G	A	0.00129895	-0.00773208	0.498269	2.6e-09	2.98922e-05	13.5975	454874
173	rs284662	C	T	0.00134717	-0.00952649	0.619781	1.5e-12	4.27728e-05	19.457	454874
174	rs28605759	A	G	0.00130583	-0.00868595	0.454315	2.9e-11	3.74079e-05	17.0165	454874
175	rs28620532	G	A	0.00137614	0.0169452	0.349054	7.7e-35	0.000130485	59.3618	454874
176	rs2866719	T	C	0.00135838	0.00925657	0.368848	9.5e-12	3.98944e-05	18.1476	454874
177	rs2897968	A	G	0.00133867	0.0146637	0.607013	6.4e-28	0.000102587	46.6688	454874
178	rs2900208	A	C	0.00136632	0.0134282	0.353558	8.5e-23	8.24244e-05	37.4956	454874
179	rs2952615	C	G	0.00134282	-0.0128315	0.617532	1.2e-21	7.77749e-05	35.3804	454874
180	rs29946	C	T	0.00133939	0.00775755	0.557057	7e-09	2.9698e-05	13.5092	454874
181	rs310796	T	G	0.00140421	0.0113539	0.68092	6.2e-16	5.60165e-05	25.4818	454874
182	rs3110496	G	A	0.00140812	0.00862754	0.686149	9e-10	3.20587e-05	14.5831	454874
183	rs3116201	A	G	0.0021929	-0.0181318	0.097867	1.4e-16	5.80522e-05	26.4079	454874
184	rs31211	A	G	0.00150421	-0.0124467	0.251068	1.3e-16	5.82602e-05	26.5025	454874
185	rs3212260	T	A	0.00149694	0.0132991	0.257907	6.4e-19	6.77011e-05	30.7974	454874
186	rs34017457	A	G	0.00786094	0.0536255	0.006951	9e-12	3.97e-05	18.0591	454874
187	rs34055910	G	A	0.00135066	-0.0075316	0.378528	2.5e-08	2.66885e-05	12.1402	454874
188	rs34147411	T	C	0.00186768	0.0128979	0.146051	5e-12	4.14958e-05	18.8761	454874
189	rs34227797	C	G	0.00141025	0.00881664	0.310277	4.1e-10	3.32706e-05	15.1344	454874
190	rs34268501	G	A	0.00138458	-0.00809303	0.336686	5.1e-09	2.92548e-05	13.3076	454874
191	rs34693680	T	C	0.00192371	0.0141604	0.132003	1.8e-13	4.59497e-05	20.9022	454874
192	rs34776209	T	C	0.00151546	-0.0163181	0.247478	4.9e-27	9.91802e-05	45.1188	454874
193	rs34825238	T	G	0.00151769	0.00891151	0.254903	4.3e-09	3.01662e-05	13.7222	454874
194	rs34848742	G	T	0.00159506	-0.0145035	0.788249	9.7e-20	7.02206e-05	31.9436	454874
195	rs34879158	C	A	0.00148778	-0.0214259	0.26279	5.1e-47	0.000177872	80.9235	454874
196	rs35050648	T	G	0.001541	0.00889578	0.235996	7.8e-09	2.85363e-05	12.9808	454874
197	rs35665085	A	G	0.00284973	-0.0158734	0.055964	2.5e-08	2.66236e-05	12.1107	454874
198	rs357486	C	T	0.00130715	0.0109852	0.543367	4.3e-17	5.98834e-05	27.2409	454874
199	rs35874463	G	A	0.00280331	0.019188	0.057663	7.7e-12	4.00122e-05	18.2012	454874
200	rs36000545	G	A	0.00135479	-0.0165592	0.395731	2.4e-34	0.000131141	59.6603	454874
201	rs36012032	A	C	0.00226957	0.0181238	0.090938	1.4e-15	5.43085e-05	24.7047	454874
202	rs36100359	A	G	0.00188704	-0.0109224	0.139419	7.1e-09	2.86273e-05	13.0221	454874
203	rs365352	A	G	0.0015144	-0.0155925	0.244453	7.3e-25	8.98087e-05	40.8551	454874
204	rs36695	A	G	0.00130468	-0.00823014	0.504435	2.8e-10	3.38649e-05	15.4047	454874
205	rs3730071	A	C	0.00381065	-0.0253904	0.030239	2.7e-11	3.78095e-05	17.1991	454874
206	rs3740591	T	C	0.00132769	0.0108702	0.44534	2.7e-16	5.83746e-05	26.5545	454874
207	rs3744806	G	C	0.00142542	0.00905177	0.299683	2.1e-10	3.43917e-05	15.6444	454874
208	rs3765351	T	C	0.00130432	-0.00950215	0.541392	3.2e-13	4.4836e-05	20.3956	454874
209	rs3778934	C	A	0.00137754	-0.00844009	0.340627	9e-10	3.19989e-05	14.5558	454874
210	rs3800963	A	G	0.00131904	-0.00732262	0.428326	2.8e-08	2.62595e-05	11.945	454874
211	rs3812550	G	A	0.00130952	0.00715904	0.476058	4.6e-08	2.55672e-05	11.6301	454874
212	rs3853252	A	G	0.00131376	0.0157923	0.454867	2.8e-33	0.000123682	56.2666	454874
213	rs3853474	T	C	0.0013444	-0.00819663	0.376997	1.1e-09	3.15594e-05	14.3559	454874
214	rs3925	A	G	0.00152098	-0.0100016	0.24484	4.8e-11	3.69905e-05	16.8266	454874
215	rs41271299	T	C	0.0029512	0.0429019	0.051246	7.1e-48	0.000178977	81.4261	454874
216	rs41311445	C	A	0.00222978	-0.0245639	0.095782	3.2e-28	0.000104516	47.5463	454874
217	rs41458449	C	G	0.0018595	-0.0105519	0.143903	1.4e-08	2.74337e-05	12.4792	454874
218	rs4240326	G	A	0.00131009	-0.0217733	0.550146	5e-62	0.000234654	106.763	454874
219	rs4253755	A	G	0.00197159	0.01138	0.128471	7.8e-09	2.90002e-05	13.1918	454874
220	rs4268495	C	G	0.00134879	-0.00859364	0.373755	1.9e-10	3.45713e-05	15.7261	454874
221	rs4282339	A	G	0.00160417	-0.0183879	0.207607	2e-30	0.000111244	50.6074	454874
222	rs4311660	A	C	0.00146942	-0.0099406	0.724781	1.3e-11	3.94222e-05	17.9327	454874
223	rs4369779	C	T	0.00160197	0.0260197	0.788954	2.5e-59	0.000225457	102.577	454874
224	rs4556997	A	C	0.00190027	0.0140338	0.135888	1.5e-13	4.62521e-05	21.0398	454874
225	rs4619406	C	T	0.0013098	0.0105517	0.497595	7.9e-16	5.56679e-05	25.3232	454874
226	rs4648626	A	C	0.00130857	0.00796635	0.456984	1.1e-09	3.14965e-05	14.3273	454874
227	rs4653016	A	C	0.00140138	0.0151066	0.683219	4.3e-27	9.87831e-05	44.9381	454874
228	rs4740292	G	A	0.00175913	0.0105302	0.833857	2.2e-09	3.07239e-05	13.9759	454874
229	rs485554	C	G	0.00140794	0.0156369	0.314935	1.2e-28	0.000105508	47.9975	454874
230	rs4865465	A	G	0.00130418	0.00957335	0.534714	2.1e-13	4.56036e-05	20.7448	454874
231	rs4865956	A	T	0.00142302	-0.011018	0.696504	9.7e-15	5.1323e-05	23.3466	454874
232	rs4899012	C	G	0.00133935	-0.0212918	0.607276	6.6e-57	0.000216236	98.381	454874
233	rs4912905	C	G	0.00151463	-0.0101215	0.249385	2.3e-11	3.83537e-05	17.4467	454874
234	rs4968799	T	A	0.00207148	-0.0181526	0.112463	1.9e-18	6.57815e-05	29.9241	454874
235	rs4974072	A	G	0.00130819	0.0111403	0.490116	1.7e-17	6.20289e-05	28.217	454874
236	rs4980826	A	C	0.00133246	0.00783333	0.396044	4.1e-09	2.93543e-05	13.3528	454874
237	rs5017213	C	T	0.00136064	0.00798903	0.355094	4.3e-09	2.9232e-05	13.2972	454874
238	rs5019542	T	C	0.00135423	-0.00956176	0.636328	1.7e-12	4.23152e-05	19.2488	454874
239	rs505575	C	T	0.00139268	-0.00960709	0.672511	5.3e-12	4.06546e-05	18.4934	454874
240	rs522468	G	T	0.001449	0.00809448	0.715461	2.3e-08	2.66769e-05	12.1349	454874
241	rs532499	C	T	0.0014957	-0.00940453	0.741371	3.2e-10	3.3917e-05	15.4284	454874
242	rs55674305	A	G	0.00142105	-0.0105861	0.306148	9.4e-14	4.76102e-05	21.6576	454874
243	rs55758152	A	G	0.00140759	0.00980037	0.325968	3.3e-12	4.22056e-05	19.199	454874
244	rs55831773	T	C	0.00166927	-0.0154386	0.199442	2.3e-20	7.61124e-05	34.624	454874
245	rs55854145	C	A	0.00288598	-0.0163417	0.055057	1.5e-08	2.77871e-05	12.6399	454874
246	rs56130943	C	A	0.00158888	0.00898677	0.233138	1.5e-08	2.8878e-05	13.1362	454874
247	rs57126421	G	A	0.00154709	-0.0114298	0.237625	1.5e-13	4.73334e-05	21.5317	454874
248	rs573455	G	A	0.00130919	0.00729662	0.533718	2.5e-08	2.64993e-05	12.0541	454874
249	rs5752989	A	G	0.00132452	-0.0102311	0.571146	1.1e-14	5.1278e-05	23.3261	454874
250	rs5771118	C	T	0.00150603	0.0093015	0.741601	6.6e-10	3.31587e-05	15.0835	454874
251	rs578366	G	A	0.00131797	-0.0100711	0.420395	2.1e-14	4.94281e-05	22.4845	454874
252	rs58584712	A	G	0.00159489	0.00915937	0.211152	9.3e-09	2.79479e-05	12.7131	454874
253	rs599004	T	C	0.00144649	-0.0108141	0.280788	7.7e-14	4.72331e-05	21.486	454874
254	rs59985551	T	C	0.00155408	-0.0192608	0.226244	2.8e-35	0.000129885	59.0888	454874
255	rs60077625	A	G	0.00140166	0.0142066	0.314362	3.8e-24	8.70032e-05	39.5788	454874
256	rs6026578	G	C	0.00135867	-0.0102674	0.625142	4.1e-14	4.94079e-05	22.4754	454874
257	rs6130953	G	A	0.00135338	0.00773531	0.623683	1.1e-08	2.80869e-05	12.7763	454874
258	rs6136938	A	G	0.0013202	-0.00945315	0.435931	8e-13	4.39474e-05	19.9913	454874
259	rs61628776	G	A	0.00188132	-0.0149767	0.140813	1.7e-15	5.42741e-05	24.6891	454874
260	rs61729527	T	C	0.00294727	-0.0235592	0.05187	1.3e-15	5.45928e-05	24.8341	454874
261	rs61828917	T	C	0.00197511	0.0109769	0.124874	2.7e-08	2.63349e-05	11.9793	454874
262	rs61869763	T	C	0.00215356	0.0175666	0.104579	3.4e-16	5.77933e-05	26.2901	454874
263	rs62439025	C	G	0.00181986	0.0115451	0.152295	2.2e-10	3.44156e-05	15.6552	454874
264	rs62460522	T	C	0.00255687	0.0145582	0.070093	1.2e-08	2.76286e-05	12.5678	454874
265	rs62466118	A	G	0.00417649	-0.0252668	0.027602	1.5e-09	3.42701e-05	15.589	454874
266	rs62515437	T	G	0.00156426	0.0184926	0.225151	3e-32	0.000119321	54.2823	454874
267	rs62621400	G	C	0.00281065	-0.0211995	0.057648	4.6e-14	4.88291e-05	22.2121	454874
268	rs62621812	A	G	0.00476277	0.0404362	0.020307	2.1e-17	6.50589e-05	29.5954	454874
269	rs6437277	G	A	0.00155274	-0.0120103	0.769139	1e-14	5.12263e-05	23.3026	454874
270	rs6493780	G	A	0.00227696	-0.0153173	0.093119	1.7e-11	3.96263e-05	18.0256	454874
271	rs6500249	G	A	0.00148788	-0.00869418	0.734707	5.1e-09	2.94664e-05	13.4038	454874
272	rs6563808	C	T	0.00148752	-0.00947554	0.734451	1.9e-10	3.50224e-05	15.9312	454874
273	rs6570509	T	G	0.00143901	-0.0143826	0.287107	1.6e-23	8.46785e-05	38.5211	454874
274	rs6675441	A	G	0.00156066	-0.0124262	0.233595	1.7e-15	5.52877e-05	25.1502	454874
275	rs6681795	G	A	0.00155415	0.0148221	0.227803	1.5e-21	7.72924e-05	35.1609	454874
276	rs67141907	T	C	0.00184274	0.011541	0.149191	3.8e-10	3.38136e-05	15.3814	454874
277	rs67551338	T	C	0.00274765	0.0234838	0.061477	1.3e-17	6.36391e-05	28.9495	454874
278	rs6762578	A	G	0.00157563	0.0156224	0.778406	3.6e-23	8.41957e-05	38.3015	454874
279	rs6762851	C	T	0.00136021	-0.011835	0.35737	3.3e-18	6.43347e-05	29.266	454874
280	rs6777784	T	G	0.00133881	0.00776083	0.61684	6.8e-09	2.84708e-05	12.9509	454874
281	rs68106312	A	G	0.00224628	0.0194603	0.095552	4.6e-18	6.54564e-05	29.7763	454874
282	rs6874142	G	T	0.00217406	0.0184845	0.113712	1.9e-17	6.88694e-05	31.3289	454874
283	rs695922	G	A	0.00178388	-0.00975526	0.836925	4.5e-08	2.59766e-05	11.8163	454874
284	rs6984820	T	C	0.00132564	-0.00978607	0.422311	1.6e-13	4.67276e-05	21.2561	454874
285	rs7033487	C	T	0.00164181	-0.0223126	0.197506	4.6e-42	0.000157817	71.7976	454874
286	rs703593	G	A	0.00130521	-0.011531	0.482011	1e-18	6.63959e-05	30.2037	454874
287	rs7109581	G	T	0.00132488	0.00725528	0.420053	4.3e-08	2.56467e-05	11.6662	454874
288	rs7111235	C	T	0.00131359	0.00809152	0.493519	7.3e-10	3.27308e-05	14.8888	454874
289	rs7129320	A	G	0.001755	-0.0226801	0.165932	3.3e-38	0.000142381	64.7743	454874
290	rs7134283	A	G	0.00145242	-0.0122019	0.283409	4.4e-17	6.04742e-05	27.5097	454874
291	rs71385734	G	T	0.00175063	-0.0238575	0.169904	2.7e-42	0.000160551	73.0417	454874
292	rs71423263	G	T	0.0018692	0.013379	0.141452	8.2e-13	4.34761e-05	19.7769	454874
293	rs7188009	A	G	0.00133307	0.00860092	0.404392	1.1e-10	3.56355e-05	16.2102	454874
294	rs7223535	A	G	0.00147195	-0.0247508	0.270356	1.9e-63	0.000241688	109.964	454874
295	rs723149	G	A	0.00131695	-0.0111086	0.562884	3.3e-17	6.07245e-05	27.6236	454874
296	rs724016	G	A	0.00131072	0.0305167	0.443677	6.7e-120	0.000459726	209.213	454874
297	rs7245985	G	T	0.0016161	-0.0112124	0.207561	4e-12	4.1356e-05	18.8125	454874
298	rs726547	A	G	0.00312635	-0.0210679	0.046011	1.6e-11	3.89653e-05	17.7249	454874
299	rs72656010	C	T	0.00193495	-0.0356208	0.132271	1.1e-75	0.000291264	132.526	454874
300	rs72703409	C	G	0.00263749	-0.0149291	0.065547	1.5e-08	2.73028e-05	12.4196	454874
301	rs72722756	C	T	0.00170439	0.00964794	0.179617	1.5e-08	2.74324e-05	12.4786	454874
302	rs7301341	C	T	0.00139241	-0.00952189	0.32651	8e-12	3.98753e-05	18.1389	454874
303	rs73013411	A	C	0.00193293	0.0141259	0.131262	2.7e-13	4.55082e-05	20.7014	454874
304	rs73093103	T	A	0.00360981	0.0223248	0.034036	6.2e-10	3.27721e-05	14.9076	454874
305	rs7312646	C	A	0.00133093	-0.0103644	0.521108	6.8e-15	5.36147e-05	24.3891	454874
306	rs73175572	G	A	0.00209047	0.02829	0.111717	1e-41	0.000158842	72.2644	454874
307	rs73189390	A	G	0.00170097	-0.00963558	0.18376	1.5e-08	2.78519e-05	12.6694	454874
308	rs73601548	T	C	0.00205925	0.0149173	0.114539	4.4e-13	4.51371e-05	20.5325	454874
309	rs73619441	G	T	0.00186613	-0.0127485	0.144223	8.4e-12	4.01184e-05	18.2495	454874
310	rs74032128	G	A	0.00368119	0.0239832	0.032831	7.3e-11	3.65284e-05	16.6164	454874
311	rs74048171	A	C	0.00149444	-0.0105535	0.258341	1.6e-12	4.26796e-05	19.4146	454874
312	rs744205	A	G	0.00131344	0.0107349	0.543579	3e-16	5.71813e-05	26.0117	454874
313	rs74494415	T	C	0.00337538	-0.0252316	0.039749	7.7e-14	4.85994e-05	22.1076	454874
314	rs7513326	A	G	0.00132349	-0.00741532	0.508344	2.1e-08	2.74858e-05	12.5029	454874
315	rs752070	G	A	0.00196117	0.0116486	0.126291	2.9e-09	2.99445e-05	13.6213	454874
316	rs75581912	A	G	0.00203302	0.0174696	0.117135	8.5e-18	6.31214e-05	28.714	454874
317	rs757608	G	A	0.00138938	-0.0149708	0.670363	4.5e-27	9.90526e-05	45.0607	454874
318	rs757833	A	C	0.00139098	0.00782963	0.327532	1.8e-08	2.70046e-05	12.284	454874
319	rs76067562	T	G	0.00222418	0.0151085	0.095474	1.1e-11	3.94257e-05	17.9343	454874
320	rs7612882	A	G	0.00131175	0.0077833	0.546427	3e-09	3.00287e-05	13.6596	454874
321	rs7613368	C	T	0.00149038	-0.00950964	0.259949	1.8e-10	3.47943e-05	15.8275	454874
322	rs7619139	A	T	0.00132766	0.012547	0.588636	3.4e-21	7.624e-05	34.6821	454874
323	rs76307059	G	C	0.0031089	-0.0189808	0.04639	1e-09	3.18753e-05	14.4996	454874
324	rs76513770	C	T	0.00195558	-0.0167707	0.128135	9.8e-18	6.28419e-05	28.5868	454874
325	rs7683836	A	G	0.00131654	-0.00779994	0.55726	3.1e-09	3.00206e-05	13.6559	454874
326	rs77093479	G	C	0.00177546	-0.0100463	0.165099	1.5e-08	2.78241e-05	12.6568	454874
327	rs7728690	T	C	0.00133894	-0.0104888	0.385517	4.7e-15	5.21237e-05	23.7108	454874
328	rs7731023	G	A	0.00131768	0.00810515	0.57435	7.7e-10	3.21204e-05	14.6112	454874
329	rs7740107	A	T	0.00147683	-0.0291498	0.736357	1e-86	0.000329918	150.12	454874
330	rs7755185	G	A	0.00140815	0.00868653	0.311107	6.9e-10	3.23433e-05	14.7125	454874
331	rs7780752	C	T	0.00135774	0.0128797	0.360366	2.4e-21	7.64745e-05	34.7888	454874
332	rs77848106	A	C	0.00143642	-0.00987566	0.295519	6.2e-12	4.06085e-05	18.4724	454874
333	rs7815955	T	A	0.00162379	-0.0147932	0.203226	8.2e-20	7.0871e-05	32.2395	454874
334	rs78287937	G	T	0.00228385	0.0131568	0.089983	8.4e-09	2.83492e-05	12.8956	454874
335	rs7842996	A	T	0.00145182	0.0186829	0.284217	6.8e-38	0.00014202	64.6102	454874
336	rs7912286	G	A	0.00134708	-0.0092244	0.601963	7.5e-12	4.07755e-05	18.5484	454874
337	rs7927350	A	C	0.00130964	-0.0101127	0.494082	1.1e-14	5.11262e-05	23.2571	454874
338	rs7952436	T	C	0.00238076	-0.0345868	0.082025	8.1e-48	0.000180147	81.9587	454874
339	rs7969505	C	G	0.00206669	-0.0132618	0.114156	1.4e-10	3.55706e-05	16.1806	454874
340	rs8002779	A	G	0.0013327	-0.00737812	0.602783	3.1e-08	2.60682e-05	11.858	454874
341	rs8006178	C	A	0.0015611	0.00874849	0.227939	2.1e-08	2.69381e-05	12.2537	454874
342	rs8017780	A	C	0.00160552	-0.00967111	0.212955	1.7e-09	3.13523e-05	14.2618	454874
343	rs8024244	A	G	0.00150675	0.00950365	0.251415	2.8e-10	3.39972e-05	15.4649	454874
344	rs8034033	A	C	0.00144482	-0.0118175	0.707961	2.9e-16	5.77473e-05	26.2691	454874
345	rs8042545	A	G	0.00152948	0.013134	0.242434	8.9e-18	6.33633e-05	28.824	454874
346	rs8064547	A	G	0.00130938	0.00884738	0.520468	1.4e-11	3.90725e-05	17.7737	454874
347	rs8074074	T	C	0.00152441	0.0097164	0.754654	1.8e-10	3.49597e-05	15.9027	454874
348	rs822551	G	A	0.0016874	0.0126374	0.812218	6.9e-14	4.8716e-05	22.1606	454874
349	rs822688	T	C	0.00201998	0.0147716	0.124157	2.6e-13	4.74551e-05	21.587	454874
350	rs823118	T	C	0.00130594	-0.0133508	0.547625	1.6e-24	8.83134e-05	40.1748	454874
351	rs843374	T	A	0.00132459	-0.0111296	0.58717	4.4e-17	6.00515e-05	27.3174	454874
352	rs867529	C	G	0.00144774	0.00970483	0.279423	2e-11	3.7927e-05	17.2526	454874
353	rs878347	C	T	0.00135622	-0.00858961	0.366724	2.4e-10	3.42696e-05	15.5888	454874
354	rs894360	C	T	0.0013604	-0.0190783	0.366416	1.1e-44	0.000169	76.8866	454874
355	rs9291926	G	T	0.00130775	-0.0125229	0.531836	1e-21	7.80936e-05	35.5254	454874
356	rs9327336	C	T	0.00137301	0.00904042	0.343065	4.6e-11	3.68388e-05	16.7576	454874
357	rs9350850	C	T	0.00240669	0.0224574	0.079497	1e-20	7.38116e-05	33.5773	454874
358	rs9513510	C	G	0.00142583	-0.010296	0.698902	5.2e-13	4.46161e-05	20.2955	454874
359	rs9540493	G	A	0.00132089	-0.00971894	0.545168	1.9e-13	4.68435e-05	21.3088	454874
360	rs9634212	A	C	0.0015796	0.0231416	0.220691	1.3e-48	0.000184209	83.807	454874
361	rs9788443	C	T	0.00306763	0.0193132	0.047886	3.1e-10	3.40123e-05	15.4718	454874
362	rs9800418	C	T	0.00152376	0.00899503	0.244699	3.6e-09	2.9908e-05	13.6047	454874
363	rs9951619	G	T	0.00155862	0.0131778	0.76728	2.8e-17	6.2016e-05	28.2111	454874
364	rs9960619	T	C	0.00137783	0.00924746	0.344312	1.9e-11	3.86122e-05	17.5643	454874
365	rs9985795	C	T	0.00130846	-0.00771579	0.482766	3.7e-09	2.97313e-05	13.5244	454874

## Sheet: S4
Table S4. IVs of BMR on CAVS
NO.	SNP	EA	OA	SE	Beta	EAF	p	R2	F	Sanmple Size
1	rs10020631	A	G	0.00151645	-0.00839416	0.247999	3.1e-08	2.62817e-05	11.9551	454874
2	rs10058393	T	C	0.00194524	0.0127346	0.129097	5.9e-11	3.64659e-05	16.5879	454874
3	rs1008158	G	A	0.00138535	0.00853255	0.341736	7.3e-10	3.27551e-05	14.8999	454874
4	rs10172196	A	G	0.00141659	0.0121658	0.305517	8.8e-18	6.2807e-05	28.571	454874
5	rs10176567	T	C	0.00186065	0.0107341	0.143079	8e-09	2.82539e-05	12.8523	454874
6	rs10188231	G	C	0.00167337	-0.0112849	0.185795	1.5e-11	3.85295e-05	17.5267	454874
7	rs10202845	G	A	0.00207494	-0.0171333	0.113293	1.5e-16	5.89787e-05	26.8293	454874
8	rs10248298	A	C	0.00135332	0.0124729	0.365931	3.1e-20	7.21939e-05	32.8414	454874
9	rs10260993	G	T	0.00164746	-0.00951646	0.195965	7.6e-09	2.85387e-05	12.9818	454874
10	rs10401784	A	C	0.00136435	-0.0105369	0.640421	1.1e-14	5.11347e-05	23.2609	454874
11	rs10457469	A	G	0.00130354	0.0145047	0.523388	9.3e-29	0.000104963	47.7497	454874
12	rs10511111	C	T	0.00141074	0.00894809	0.309418	2.3e-10	3.42178e-05	15.5652	454874
13	rs10748128	T	G	0.00137372	0.0117508	0.344616	1.2e-17	6.23729e-05	28.3735	454874
14	rs10775348	G	A	0.00143484	0.0127659	0.70367	5.7e-19	6.79638e-05	30.9169	454874
15	rs10775406	G	A	0.00152969	-0.0100176	0.759762	5.8e-11	3.66334e-05	16.6641	454874
16	rs10777860	A	G	0.001307	-0.0109345	0.528442	6e-17	5.95882e-05	27.1066	454874
17	rs10822373	T	C	0.00130971	-0.00724421	0.503827	3.2e-08	2.62378e-05	11.9351	454874
18	rs10843397	T	C	0.00152174	0.00922078	0.241787	1.4e-09	3.11738e-05	14.1805	454874
19	rs10870597	G	A	0.00154237	-0.0110332	0.235375	8.5e-13	4.38169e-05	19.932	454874
20	rs10886477	A	G	0.00196367	0.0112478	0.127597	1e-08	2.81658e-05	12.8122	454874
21	rs10887571	T	C	0.00132353	0.0079828	0.447749	1.6e-09	3.15146e-05	14.3356	454874
22	rs10914462	G	A	0.00131724	-0.0104308	0.426701	2.4e-15	5.32317e-05	24.2149	454874
23	rs10979612	C	T	0.00251051	0.018222	0.072941	3.9e-13	4.49057e-05	20.4272	454874
24	rs10995366	A	G	0.00151422	-0.00969709	0.251204	1.5e-10	3.53755e-05	16.0919	454874
25	rs11014285	A	G	0.0017807	0.0183345	0.165282	7.3e-25	9.27542e-05	42.1952	454874
26	rs11018104	A	T	0.00134269	0.00739887	0.408632	3.6e-08	2.64576e-05	12.0352	454874
27	rs11049684	T	C	0.00142516	-0.0107297	0.298823	5.1e-14	4.82444e-05	21.9461	454874
28	rs11065015	T	C	0.00408773	-0.0315731	0.027213	1.1e-14	5.27787e-05	24.0088	454874
29	rs1108548	G	A	0.00145793	0.0151539	0.27717	2.6e-25	9.20155e-05	41.8591	454874
30	rs111365325	T	C	0.00154905	-0.0144426	0.231327	1.1e-20	7.41803e-05	33.7451	454874
31	rs11142700	C	T	0.00133218	-0.00846226	0.408316	2.1e-10	3.4601e-05	15.7396	454874
32	rs11153171	T	C	0.00136526	-0.0130285	0.356044	1.4e-21	7.78357e-05	35.408	454874
33	rs111598585	T	C	0.00160974	-0.00923571	0.208544	9.6e-09	2.81576e-05	12.8084	454874
34	rs11160601	T	C	0.00227714	0.0169469	0.092373	9.9e-14	4.81574e-05	21.9065	454874
35	rs11175890	T	C	0.00150876	-0.00879055	0.266857	5.7e-09	3.02364e-05	13.7541	454874
36	rs11205354	A	C	0.00131711	-0.00780795	0.444267	3.1e-09	3.01033e-05	13.6936	454874
37	rs112069922	T	C	0.00307477	-0.0258077	0.048172	4.7e-17	6.10776e-05	27.7842	454874
38	rs11217843	G	A	0.00176943	-0.0129663	0.162673	2.3e-13	4.58008e-05	20.8344	454874
39	rs11243202	C	T	0.00130818	0.0177481	0.485925	6.3e-42	0.000157373	71.5957	454874
40	rs11245450	A	G	0.00133585	-0.0111548	0.421942	6.8e-17	6.06985e-05	27.6117	454874
41	rs112544217	T	C	0.00453066	-0.0264382	0.022151	5.4e-09	3.02802e-05	13.774	454874
42	rs112560164	A	G	0.00166849	0.0110362	0.190615	3.7e-11	3.75821e-05	17.0957	454874
43	rs112685832	A	C	0.00207014	0.0134847	0.115449	7.3e-11	3.71386e-05	16.8939	454874
44	rs112957890	G	A	0.00149751	0.0103235	0.264845	5.4e-12	4.15006e-05	18.8783	454874
45	rs113619763	T	A	0.00271128	0.0165208	0.062478	1.1e-09	3.19743e-05	14.5447	454874
46	rs114056237	A	G	0.00586777	-0.0611679	0.012451	1.9e-25	9.20111e-05	41.8571	454874
47	rs114177791	T	G	0.00159595	0.0113481	0.21424	1.2e-12	4.33578e-05	19.7231	454874
48	rs115179432	G	A	0.00253197	-0.0225062	0.071971	6.2e-19	6.76633e-05	30.7802	454874
49	rs11525873	C	T	0.00220291	-0.014398	0.097688	6.3e-11	3.65454e-05	16.6241	454874
50	rs11545482	T	C	0.00459222	-0.0313468	0.020452	8.7e-12	3.93711e-05	17.9095	454874
51	rs11578046	A	G	0.00138763	-0.0131628	0.326565	2.4e-21	7.62065e-05	34.6668	454874
52	rs115946508	A	C	0.00208725	-0.0131783	0.111477	2.7e-10	3.44035e-05	15.6497	454874
53	rs11616283	C	T	0.00191567	0.0120112	0.139891	3.6e-10	3.47173e-05	15.7925	454874
54	rs116165844	T	G	0.00190067	-0.0109143	0.137475	9.3e-09	2.82499e-05	12.8505	454874
55	rs116337081	T	C	0.00255557	0.0140688	0.070084	3.7e-08	2.57992e-05	11.7356	454874
56	rs11684531	G	A	0.00191698	-0.0108229	0.13277	1.6e-08	2.69744e-05	12.2702	454874
57	rs11688707	A	G	0.00136638	0.00829802	0.36447	1.3e-09	3.1899e-05	14.5104	454874
58	rs117034105	C	T	0.00321366	0.0178877	0.048741	2.6e-08	2.9671e-05	13.4969	454874
59	rs117451679	G	A	0.00215195	0.0135835	0.106084	2.8e-10	3.49945e-05	15.9186	454874
60	rs117543413	T	C	0.00502729	-0.0383567	0.017523	2.4e-14	5.06574e-05	23.0438	454874
61	rs11756675	G	A	0.00149042	0.00844227	0.257276	1.5e-08	2.7238e-05	12.3901	454874
62	rs1176314	G	T	0.00132225	-0.00772598	0.550292	5.1e-09	2.95434e-05	13.4389	454874
63	rs11785562	A	G	0.00164816	0.0123901	0.20055	5.6e-14	4.92259e-05	22.3926	454874
64	rs11794152	G	A	0.00132808	0.0107999	0.415088	4.2e-16	5.6637e-05	25.764	454874
65	rs1179905	G	A	0.00165223	0.0110378	0.195096	2.4e-11	3.82637e-05	17.4058	454874
66	rs118173451	C	T	0.00527739	-0.0305827	0.016153	6.8e-09	2.97278e-05	13.5227	454874
67	rs11880992	A	G	0.00133219	0.0134928	0.408454	4.1e-24	8.79763e-05	40.0215	454874
68	rs11997525	A	T	0.00175148	0.0148161	0.167031	2.7e-17	6.10835e-05	27.7869	454874
69	rs12047401	G	T	0.00139289	-0.00778359	0.678933	2.3e-08	2.64127e-05	12.0147	454874
70	rs1205593	C	T	0.00152414	-0.0157775	0.759346	4.1e-25	9.09786e-05	41.3874	454874
71	rs12083887	G	A	0.00132699	0.0072702	0.597584	4.3e-08	2.54213e-05	11.5637	454874
72	rs12123505	G	C	0.001453	-0.00869516	0.719395	2.2e-09	3.05245e-05	13.8851	454874
73	rs12129705	T	A	0.0019887	-0.01155	0.127143	6.3e-09	2.96094e-05	13.4689	454874
74	rs12156265	A	G	0.00133042	0.00836559	0.590473	3.2e-10	3.38459e-05	15.3961	454874
75	rs12188627	G	A	0.00130444	-0.010523	0.487745	7.2e-16	5.53335e-05	25.1711	454874
76	rs12209223	A	C	0.00216793	0.0152981	0.101303	1.7e-12	4.26129e-05	19.3842	454874
77	rs12213070	A	G	0.00136783	-0.00941059	0.346306	6e-12	4.00957e-05	18.2392	454874
78	rs12216497	T	C	0.00131448	-0.0112864	0.561044	9e-18	6.27421e-05	28.5414	454874
79	rs1228024	A	C	0.00138044	-0.0101926	0.660714	1.5e-13	4.65778e-05	21.1879	454874
80	rs12294689	C	A	0.00215336	0.0135895	0.103639	2.8e-10	3.43118e-05	15.608	454874
81	rs12553221	A	G	0.00136366	0.0077066	0.362143	1.6e-08	2.74384e-05	12.4813	454874
82	rs12657771	A	G	0.00132031	-0.0130516	0.43867	4.8e-23	8.38907e-05	38.1627	454874
83	rs12694042	T	C	0.0013069	-0.00818043	0.501754	3.9e-10	3.34593e-05	15.2202	454874
84	rs12713004	G	A	0.00145877	0.0157457	0.724926	3.7e-27	9.88774e-05	44.981	454874
85	rs12731187	T	C	0.00137078	-0.00833265	0.358149	1.2e-09	3.19223e-05	14.521	454874
86	rs12763284	G	A	0.00130882	0.0123971	0.465986	2.7e-21	7.64884e-05	34.7951	454874
87	rs12764498	C	T	0.00204045	-0.0143303	0.117515	2.2e-12	4.25933e-05	19.3753	454874
88	rs12889702	C	A	0.00141346	0.00973597	0.312845	5.7e-12	4.07542e-05	18.5387	454874
89	rs12908182	T	C	0.00131028	-0.0103509	0.463933	2.8e-15	5.32918e-05	24.2422	454874
90	rs12934835	G	A	0.00141219	-0.0125671	0.308655	5.6e-19	6.74013e-05	30.661	454874
91	rs13059004	C	A	0.00132287	0.00915217	0.478061	4.6e-12	4.18005e-05	19.0147	454874
92	rs13085472	C	T	0.00138787	-0.00860359	0.666367	5.7e-10	3.29133e-05	14.9718	454874
93	rs13225455	C	A	0.00156605	0.00860194	0.226138	4e-08	2.58976e-05	11.7804	454874
94	rs13244614	A	C	0.00144969	0.0118535	0.282574	2.9e-16	5.69682e-05	25.9147	454874
95	rs13430869	T	G	0.00148834	0.0127991	0.741823	8e-18	6.2749e-05	28.5445	454874
96	rs1351394	C	T	0.00130469	-0.0252983	0.51191	9.3e-84	0.00031982	145.524	454874
97	rs1374370	A	G	0.00141383	0.0102578	0.305267	4e-13	4.4631e-05	20.3023	454874
98	rs1407031	T	C	0.00134181	-0.0080639	0.397363	1.9e-09	3.11432e-05	14.1666	454874
99	rs1418433	A	G	0.00132352	-0.00816102	0.587627	7e-10	3.22783e-05	14.683	454874
100	rs1421035	T	C	0.00138281	0.00823696	0.347774	2.6e-09	3.07793e-05	14.0011	454874
101	rs143384	G	A	0.00133181	0.0342437	0.404422	8.59e-146	0.000564891	257.098	454874
102	rs1443536	G	A	0.00141782	0.0123681	0.304963	2.7e-18	6.48472e-05	29.4991	454874
103	rs145391487	A	G	0.00212047	-0.0133982	0.108466	2.6e-10	3.4718e-05	15.7928	454874
104	rs146851424	C	A	0.00453615	0.0592503	0.021626	5.4e-39	0.000148557	67.5843	454874
105	rs147110934	T	G	0.00424838	-0.0302111	0.024293	1.2e-12	4.32677e-05	19.6821	454874
106	rs147233090	T	C	0.0042362	-0.0278222	0.024753	5.1e-11	3.73728e-05	17.0005	454874
107	rs148662000	T	G	0.00267697	-0.015038	0.063637	1.9e-08	2.69503e-05	12.2593	454874
108	rs1542224	C	T	0.00144973	0.0126276	0.718954	3e-18	6.44392e-05	29.3135	454874
109	rs1553065	A	G	0.0013193	-0.00801003	0.430371	1.3e-09	3.14582e-05	14.3099	454874
110	rs1573891	C	G	0.0018019	-0.0210397	0.158475	1.7e-31	0.000118069	53.7127	454874
111	rs1640779	A	G	0.00131215	-0.0131481	0.453156	1.2e-23	8.56776e-05	38.9757	454874
112	rs1657222	A	G	0.0013401	0.00854007	0.395636	1.9e-10	3.48777e-05	15.8654	454874
113	rs16942324	A	C	0.00402853	-0.0366461	0.027069	9.3e-20	7.07359e-05	32.178	454874
114	rs16996657	C	T	0.00196475	0.0122225	0.127758	4.9e-10	3.32947e-05	15.1453	454874
115	rs17042011	T	C	0.00162937	0.00908222	0.2071	2.5e-08	2.70902e-05	12.3229	454874
116	rs17069647	A	T	0.00223542	-0.0134891	0.09381	1.6e-09	3.0936e-05	14.0724	454874
117	rs17115481	A	G	0.00147207	-0.0100395	0.269719	9.1e-12	3.9706e-05	18.0618	454874
118	rs17157112	G	T	0.00131324	-0.00754855	0.470614	9e-09	2.83919e-05	12.915	454874
119	rs1717726	A	T	0.00136833	0.00803578	0.650765	4.3e-09	2.93513e-05	13.3515	454874
120	rs17246129	A	G	0.00141605	0.0112322	0.304764	2.2e-15	5.34633e-05	24.3202	454874
121	rs17363646	G	A	0.00189697	0.0130495	0.135708	6e-12	3.9947e-05	18.1715	454874
122	rs17400325	C	T	0.00325788	0.0214225	0.041571	4.8e-11	3.65696e-05	16.6351	454874
123	rs17443541	C	T	0.00167783	-0.0113384	0.189361	1.4e-11	3.94686e-05	17.9539	454874
124	rs17454077	G	A	0.00352429	0.0248864	0.035591	1.6e-12	4.25163e-05	19.3403	454874
125	rs1780673	A	G	0.00167272	0.0130001	0.811346	7.7e-15	5.17363e-05	23.5346	454874
126	rs1813212	G	A	0.00131652	-0.00931342	0.445652	1.5e-12	4.28575e-05	19.4955	454874
127	rs1837367	A	G	0.00130859	0.00910423	0.482823	3.5e-12	4.13946e-05	18.83	454874
128	rs1846221	C	G	0.00174255	-0.00997293	0.175175	1e-08	2.87415e-05	13.0741	454874
129	rs1910466	C	T	0.00131119	-0.00823868	0.49815	3.3e-10	3.39375e-05	15.4377	454874
130	rs1923766	G	T	0.00152041	-0.00842849	0.243586	3e-08	2.61783e-05	11.9081	454874
131	rs1924936	A	T	0.0015658	0.0153526	0.774417	1.1e-22	8.23522e-05	37.4628	454874
132	rs1927635	C	T	0.00138172	0.00963773	0.354175	3.1e-12	4.24925e-05	19.3295	454874
133	rs1966818	A	G	0.00173493	0.00979691	0.17213	1.6e-08	2.73544e-05	12.4431	454874
134	rs1984119	C	T	0.00151521	-0.0133081	0.255681	1.6e-18	6.74093e-05	30.6647	454874
135	rs2005172	C	A	0.00137827	0.0210683	0.639775	9.5e-53	0.000204593	93.0825	454874
136	rs2077218	A	G	0.00153942	-0.0125157	0.76216	4.3e-16	5.67899e-05	25.8336	454874
137	rs2093147	C	T	0.00137543	-0.00769541	0.642977	2.2e-08	2.71885e-05	12.3676	454874
138	rs2101975	G	A	0.00132034	-0.016053	0.432206	5.2e-34	0.000126481	57.5398	454874
139	rs2102278	G	A	0.0013957	0.0111444	0.322523	1.4e-15	5.42748e-05	24.6894	454874
140	rs2122823	T	C	0.00161914	0.0104514	0.210646	1.1e-10	3.63249e-05	16.5238	454874
141	rs212526	C	T	0.00132851	0.00918369	0.600778	4.8e-12	4.04569e-05	18.4035	454874
142	rs2140046	C	T	0.00135326	-0.0113515	0.363501	4.9e-17	5.96266e-05	27.1241	454874
143	rs2197563	A	G	0.0013274	0.0100583	0.594856	3.5e-14	4.87641e-05	22.1825	454874
144	rs2225226	T	C	0.00159358	-0.0285992	0.215985	5.1e-72	0.000277004	126.036	454874
145	rs2229840	T	C	0.00178043	0.0202416	0.159712	6e-30	0.000109973	50.0291	454874
146	rs223942	G	A	0.00133886	-0.00803457	0.615123	2e-09	3.0566e-05	13.9041	454874
147	rs225111	A	C	0.00131553	-0.00839265	0.432334	1.8e-10	3.45733e-05	15.727	454874
148	rs2252720	T	C	0.00140652	-0.0126311	0.674075	2.7e-19	7.01033e-05	31.8902	454874
149	rs2270894	G	C	0.0016812	-0.0174573	0.203273	2.9e-25	9.87128e-05	44.9061	454874
150	rs2276190	A	G	0.00146376	0.00893662	0.27745	1e-09	3.20206e-05	14.5657	454874
151	rs2281175	C	T	0.00139438	0.011461	0.405077	2e-16	6.33102e-05	28.7998	454874
152	rs2287214	G	A	0.00133171	0.00743022	0.397772	2.4e-08	2.64502e-05	12.0318	454874
153	rs2293176	A	G	0.0013842	0.00870955	0.334328	3.1e-10	3.3764e-05	15.3588	454874
154	rs2296316	C	T	0.00132142	-0.00998465	0.464507	4.2e-14	4.95954e-05	22.5607	454874
155	rs2303792	T	C	0.00136284	-0.00755846	0.358806	2.9e-08	2.62873e-05	11.9577	454874
156	rs236587	C	T	0.00150095	-0.00863462	0.737225	8.8e-09	2.88869e-05	13.1402	454874
157	rs244711	T	C	0.00150746	0.016526	0.685823	5.8e-28	0.000117693	53.5417	454874
158	rs247008	G	A	0.00139594	0.0129394	0.670455	1.9e-20	7.39848e-05	33.6561	454874
159	rs2521349	A	G	0.00134797	0.00766547	0.385018	1.3e-08	2.7826e-05	12.6576	454874
160	rs252938	T	C	0.00137867	-0.00910474	0.648993	4e-11	3.77677e-05	17.1801	454874
161	rs2533879	A	G	0.00142444	-0.0213161	0.299771	1.3e-50	0.000190755	86.7855	454874
162	rs254963	G	A	0.00132134	-0.00831058	0.446529	3.2e-10	3.41379e-05	15.5289	454874
163	rs2569993	C	T	0.00140133	0.00897591	0.320263	1.5e-10	3.5078e-05	15.9566	454874
164	rs2578246	A	G	0.001661	-0.0101396	0.808521	1e-09	3.18335e-05	14.4806	454874
165	rs2611732	G	A	0.00133122	0.00790625	0.601955	2.9e-09	2.99549e-05	13.626	454874
166	rs2615075	G	A	0.00134832	0.0102715	0.375873	2.6e-14	4.95008e-05	22.5176	454874
167	rs2627692	T	C	0.00130208	-0.00964757	0.505839	1.3e-13	4.65315e-05	21.1668	454874
168	rs2650965	G	A	0.00139697	-0.00883844	0.32959	2.5e-10	3.4522e-05	15.7036	454874
169	rs2699433	T	C	0.00185673	-0.0124255	0.147566	2.2e-11	3.88423e-05	17.669	454874
170	rs2756895	T	C	0.00130931	0.00819904	0.518179	3.8e-10	3.35677e-05	15.2695	454874
171	rs2772435	A	G	0.00162917	-0.00915322	0.799141	1.9e-08	2.68963e-05	12.2347	454874
172	rs2789366	A	G	0.00136706	-0.00930269	0.346285	1e-11	3.91804e-05	17.8228	454874
173	rs281385	G	A	0.00200995	-0.0116276	0.879224	7.3e-09	2.87138e-05	13.0615	454874
174	rs284315	G	A	0.00129895	-0.00773208	0.498269	2.6e-09	2.98922e-05	13.5975	454874
175	rs284662	C	T	0.00134717	-0.00952649	0.619781	1.5e-12	4.27728e-05	19.457	454874
176	rs28605759	A	G	0.00130583	-0.00868595	0.454315	2.9e-11	3.74079e-05	17.0165	454874
177	rs28620532	G	A	0.00137614	0.0169452	0.349054	7.7e-35	0.000130485	59.3618	454874
178	rs2866719	T	C	0.00135838	0.00925657	0.368848	9.5e-12	3.98944e-05	18.1476	454874
179	rs2897968	A	G	0.00133867	0.0146637	0.607013	6.4e-28	0.000102587	46.6688	454874
180	rs2900208	A	C	0.00136632	0.0134282	0.353558	8.5e-23	8.24244e-05	37.4956	454874
181	rs2952615	C	G	0.00134282	-0.0128315	0.617532	1.2e-21	7.77749e-05	35.3804	454874
182	rs29946	C	T	0.00133939	0.00775755	0.557057	7e-09	2.9698e-05	13.5092	454874
183	rs310796	T	G	0.00140421	0.0113539	0.68092	6.2e-16	5.60165e-05	25.4818	454874
184	rs3110496	G	A	0.00140812	0.00862754	0.686149	9e-10	3.20587e-05	14.5831	454874
185	rs3116201	A	G	0.0021929	-0.0181318	0.097867	1.4e-16	5.80522e-05	26.4079	454874
186	rs31211	A	G	0.00150421	-0.0124467	0.251068	1.3e-16	5.82602e-05	26.5025	454874
187	rs3212260	T	A	0.00149694	0.0132991	0.257907	6.4e-19	6.77011e-05	30.7974	454874
188	rs34017457	A	G	0.00786094	0.0536255	0.006951	9e-12	3.97e-05	18.0591	454874
189	rs34055910	G	A	0.00135066	-0.0075316	0.378528	2.5e-08	2.66885e-05	12.1402	454874
190	rs34147411	T	C	0.00186768	0.0128979	0.146051	5e-12	4.14958e-05	18.8761	454874
191	rs34227797	C	G	0.00141025	0.00881664	0.310277	4.1e-10	3.32706e-05	15.1344	454874
192	rs34268501	G	A	0.00138458	-0.00809303	0.336686	5.1e-09	2.92548e-05	13.3076	454874
193	rs34693680	T	C	0.00192371	0.0141604	0.132003	1.8e-13	4.59497e-05	20.9022	454874
194	rs34776209	T	C	0.00151546	-0.0163181	0.247478	4.9e-27	9.91802e-05	45.1188	454874
195	rs34825238	T	G	0.00151769	0.00891151	0.254903	4.3e-09	3.01662e-05	13.7222	454874
196	rs34848742	G	T	0.00159506	-0.0145035	0.788249	9.7e-20	7.02206e-05	31.9436	454874
197	rs34879158	C	A	0.00148778	-0.0214259	0.26279	5.1e-47	0.000177872	80.9235	454874
198	rs35050648	T	G	0.001541	0.00889578	0.235996	7.8e-09	2.85363e-05	12.9808	454874
199	rs35665085	A	G	0.00284973	-0.0158734	0.055964	2.5e-08	2.66236e-05	12.1107	454874
200	rs357486	C	T	0.00130715	0.0109852	0.543367	4.3e-17	5.98834e-05	27.2409	454874
201	rs35874463	G	A	0.00280331	0.019188	0.057663	7.7e-12	4.00122e-05	18.2012	454874
202	rs36000545	G	A	0.00135479	-0.0165592	0.395731	2.4e-34	0.000131141	59.6603	454874
203	rs36012032	A	C	0.00226957	0.0181238	0.090938	1.4e-15	5.43085e-05	24.7047	454874
204	rs36100359	A	G	0.00188704	-0.0109224	0.139419	7.1e-09	2.86273e-05	13.0221	454874
205	rs365352	A	G	0.0015144	-0.0155925	0.244453	7.3e-25	8.98087e-05	40.8551	454874
206	rs36695	A	G	0.00130468	-0.00823014	0.504435	2.8e-10	3.38649e-05	15.4047	454874
207	rs3730071	A	C	0.00381065	-0.0253904	0.030239	2.7e-11	3.78095e-05	17.1991	454874
208	rs3740591	T	C	0.00132769	0.0108702	0.44534	2.7e-16	5.83746e-05	26.5545	454874
209	rs3744806	G	C	0.00142542	0.00905177	0.299683	2.1e-10	3.43917e-05	15.6444	454874
210	rs3765351	T	C	0.00130432	-0.00950215	0.541392	3.2e-13	4.4836e-05	20.3956	454874
211	rs3778934	C	A	0.00137754	-0.00844009	0.340627	9e-10	3.19989e-05	14.5558	454874
212	rs3800963	A	G	0.00131904	-0.00732262	0.428326	2.8e-08	2.62595e-05	11.945	454874
213	rs3812550	G	A	0.00130952	0.00715904	0.476058	4.6e-08	2.55672e-05	11.6301	454874
214	rs3853252	A	G	0.00131376	0.0157923	0.454867	2.8e-33	0.000123682	56.2666	454874
215	rs3853474	T	C	0.0013444	-0.00819663	0.376997	1.1e-09	3.15594e-05	14.3559	454874
216	rs3925	A	G	0.00152098	-0.0100016	0.24484	4.8e-11	3.69905e-05	16.8266	454874
217	rs41271299	T	C	0.0029512	0.0429019	0.051246	7.1e-48	0.000178977	81.4261	454874
218	rs41311445	C	A	0.00222978	-0.0245639	0.095782	3.2e-28	0.000104516	47.5463	454874
219	rs41458449	C	G	0.0018595	-0.0105519	0.143903	1.4e-08	2.74337e-05	12.4792	454874
220	rs4240326	G	A	0.00131009	-0.0217733	0.550146	5e-62	0.000234654	106.763	454874
221	rs4253755	A	G	0.00197159	0.01138	0.128471	7.8e-09	2.90002e-05	13.1918	454874
222	rs4268495	C	G	0.00134879	-0.00859364	0.373755	1.9e-10	3.45713e-05	15.7261	454874
223	rs4282339	A	G	0.00160417	-0.0183879	0.207607	2e-30	0.000111244	50.6074	454874
224	rs4311660	A	C	0.00146942	-0.0099406	0.724781	1.3e-11	3.94222e-05	17.9327	454874
225	rs4369779	C	T	0.00160197	0.0260197	0.788954	2.5e-59	0.000225457	102.577	454874
226	rs4556997	A	C	0.00190027	0.0140338	0.135888	1.5e-13	4.62521e-05	21.0398	454874
227	rs4619406	C	T	0.0013098	0.0105517	0.497595	7.9e-16	5.56679e-05	25.3232	454874
228	rs4635681	G	A	0.00179371	0.0114204	0.15625	1.9e-10	3.43895e-05	15.6434	454874
229	rs4648626	A	C	0.00130857	0.00796635	0.456984	1.1e-09	3.14965e-05	14.3273	454874
230	rs4653016	A	C	0.00140138	0.0151066	0.683219	4.3e-27	9.87831e-05	44.9381	454874
231	rs4740292	G	A	0.00175913	0.0105302	0.833857	2.2e-09	3.07239e-05	13.9759	454874
232	rs475390	A	G	0.00156322	-0.0208002	0.776451	2.1e-40	0.000150194	68.3292	454874
233	rs485554	C	G	0.00140794	0.0156369	0.314935	1.2e-28	0.000105508	47.9975	454874
234	rs4865465	A	G	0.00130418	0.00957335	0.534714	2.1e-13	4.56036e-05	20.7448	454874
235	rs4865956	A	T	0.00142302	-0.011018	0.696504	9.7e-15	5.1323e-05	23.3466	454874
236	rs4899012	C	G	0.00133935	-0.0212918	0.607276	6.6e-57	0.000216236	98.381	454874
237	rs4912905	C	G	0.00151463	-0.0101215	0.249385	2.3e-11	3.83537e-05	17.4467	454874
238	rs4968799	T	A	0.00207148	-0.0181526	0.112463	1.9e-18	6.57815e-05	29.9241	454874
239	rs4974072	A	G	0.00130819	0.0111403	0.490116	1.7e-17	6.20289e-05	28.217	454874
240	rs4980826	A	C	0.00133246	0.00783333	0.396044	4.1e-09	2.93543e-05	13.3528	454874
241	rs5017213	C	T	0.00136064	0.00798903	0.355094	4.3e-09	2.9232e-05	13.2972	454874
242	rs5019542	T	C	0.00135423	-0.00956176	0.636328	1.7e-12	4.23152e-05	19.2488	454874
243	rs505575	C	T	0.00139268	-0.00960709	0.672511	5.3e-12	4.06546e-05	18.4934	454874
244	rs522468	G	T	0.001449	0.00809448	0.715461	2.3e-08	2.66769e-05	12.1349	454874
245	rs532499	C	T	0.0014957	-0.00940453	0.741371	3.2e-10	3.3917e-05	15.4284	454874
246	rs55674305	A	G	0.00142105	-0.0105861	0.306148	9.4e-14	4.76102e-05	21.6576	454874
247	rs55758152	A	G	0.00140759	0.00980037	0.325968	3.3e-12	4.22056e-05	19.199	454874
248	rs55831773	T	C	0.00166927	-0.0154386	0.199442	2.3e-20	7.61124e-05	34.624	454874
249	rs55854145	C	A	0.00288598	-0.0163417	0.055057	1.5e-08	2.77871e-05	12.6399	454874
250	rs56130943	C	A	0.00158888	0.00898677	0.233138	1.5e-08	2.8878e-05	13.1362	454874
251	rs57126421	G	A	0.00154709	-0.0114298	0.237625	1.5e-13	4.73334e-05	21.5317	454874
252	rs573455	G	A	0.00130919	0.00729662	0.533718	2.5e-08	2.64993e-05	12.0541	454874
253	rs5752989	A	G	0.00132452	-0.0102311	0.571146	1.1e-14	5.1278e-05	23.3261	454874
254	rs5771118	C	T	0.00150603	0.0093015	0.741601	6.6e-10	3.31587e-05	15.0835	454874
255	rs578366	G	A	0.00131797	-0.0100711	0.420395	2.1e-14	4.94281e-05	22.4845	454874
256	rs58584712	A	G	0.00159489	0.00915937	0.211152	9.3e-09	2.79479e-05	12.7131	454874
257	rs59985551	T	C	0.00155408	-0.0192608	0.226244	2.8e-35	0.000129885	59.0888	454874
258	rs60077625	A	G	0.00140166	0.0142066	0.314362	3.8e-24	8.70032e-05	39.5788	454874
259	rs6026578	G	C	0.00135867	-0.0102674	0.625142	4.1e-14	4.94079e-05	22.4754	454874
260	rs6130953	G	A	0.00135338	0.00773531	0.623683	1.1e-08	2.80869e-05	12.7763	454874
261	rs6136938	A	G	0.0013202	-0.00945315	0.435931	8e-13	4.39474e-05	19.9913	454874
262	rs61628776	G	A	0.00188132	-0.0149767	0.140813	1.7e-15	5.42741e-05	24.6891	454874
263	rs61729527	T	C	0.00294727	-0.0235592	0.05187	1.3e-15	5.45928e-05	24.8341	454874
264	rs61828917	T	C	0.00197511	0.0109769	0.124874	2.7e-08	2.63349e-05	11.9793	454874
265	rs61869763	T	C	0.00215356	0.0175666	0.104579	3.4e-16	5.77933e-05	26.2901	454874
266	rs62372052	G	A	0.00209064	0.0260292	0.110093	1.4e-35	0.000132757	60.3953	454874
267	rs62439025	C	G	0.00181986	0.0115451	0.152295	2.2e-10	3.44156e-05	15.6552	454874
268	rs62460522	T	C	0.00255687	0.0145582	0.070093	1.2e-08	2.76286e-05	12.5678	454874
269	rs62466118	A	G	0.00417649	-0.0252668	0.027602	1.5e-09	3.42701e-05	15.589	454874
270	rs62515437	T	G	0.00156426	0.0184926	0.225151	3e-32	0.000119321	54.2823	454874
271	rs62621197	T	C	0.00359179	-0.0360069	0.037195	1.2e-23	9.28591e-05	42.2429	454874
272	rs62621400	G	C	0.00281065	-0.0211995	0.057648	4.6e-14	4.88291e-05	22.2121	454874
273	rs62621812	A	G	0.00476277	0.0404362	0.020307	2.1e-17	6.50589e-05	29.5954	454874
274	rs6437277	G	A	0.00155274	-0.0120103	0.769139	1e-14	5.12263e-05	23.3026	454874
275	rs6493780	G	A	0.00227696	-0.0153173	0.093119	1.7e-11	3.96263e-05	18.0256	454874
276	rs6500249	G	A	0.00148788	-0.00869418	0.734707	5.1e-09	2.94664e-05	13.4038	454874
277	rs6563808	C	T	0.00148752	-0.00947554	0.734451	1.9e-10	3.50224e-05	15.9312	454874
278	rs6570509	T	G	0.00143901	-0.0143826	0.287107	1.6e-23	8.46785e-05	38.5211	454874
279	rs6675441	A	G	0.00156066	-0.0124262	0.233595	1.7e-15	5.52877e-05	25.1502	454874
280	rs6681795	G	A	0.00155415	0.0148221	0.227803	1.5e-21	7.72924e-05	35.1609	454874
281	rs67141907	T	C	0.00184274	0.011541	0.149191	3.8e-10	3.38136e-05	15.3814	454874
282	rs67551338	T	C	0.00274765	0.0234838	0.061477	1.3e-17	6.36391e-05	28.9495	454874
283	rs6762578	A	G	0.00157563	0.0156224	0.778406	3.6e-23	8.41957e-05	38.3015	454874
284	rs6762851	C	T	0.00136021	-0.011835	0.35737	3.3e-18	6.43347e-05	29.266	454874
285	rs6777784	T	G	0.00133881	0.00776083	0.61684	6.8e-09	2.84708e-05	12.9509	454874
286	rs68106312	A	G	0.00224628	0.0194603	0.095552	4.6e-18	6.54564e-05	29.7763	454874
287	rs6874142	G	T	0.00217406	0.0184845	0.113712	1.9e-17	6.88694e-05	31.3289	454874
288	rs695922	G	A	0.00178388	-0.00975526	0.836925	4.5e-08	2.59766e-05	11.8163	454874
289	rs6984820	T	C	0.00132564	-0.00978607	0.422311	1.6e-13	4.67276e-05	21.2561	454874
290	rs700768	A	T	0.00138358	0.00876787	0.335262	2.3e-10	3.42652e-05	15.5868	454874
291	rs7033487	C	T	0.00164181	-0.0223126	0.197506	4.6e-42	0.000157817	71.7976	454874
292	rs703593	G	A	0.00130521	-0.011531	0.482011	1e-18	6.63959e-05	30.2037	454874
293	rs7109581	G	T	0.00132488	0.00725528	0.420053	4.3e-08	2.56467e-05	11.6662	454874
294	rs7111235	C	T	0.00131359	0.00809152	0.493519	7.3e-10	3.27308e-05	14.8888	454874
295	rs7129320	A	G	0.001755	-0.0226801	0.165932	3.3e-38	0.000142381	64.7743	454874
296	rs7134283	A	G	0.00145242	-0.0122019	0.283409	4.4e-17	6.04742e-05	27.5097	454874
297	rs71385734	G	T	0.00175063	-0.0238575	0.169904	2.7e-42	0.000160551	73.0417	454874
298	rs71423263	G	T	0.0018692	0.013379	0.141452	8.2e-13	4.34761e-05	19.7769	454874
299	rs7188009	A	G	0.00133307	0.00860092	0.404392	1.1e-10	3.56355e-05	16.2102	454874
300	rs7223535	A	G	0.00147195	-0.0247508	0.270356	1.9e-63	0.000241688	109.964	454874
301	rs7229520	A	G	0.0013854	-0.0100659	0.661923	3.7e-13	4.5348e-05	20.6285	454874
302	rs723149	G	A	0.00131695	-0.0111086	0.562884	3.3e-17	6.07245e-05	27.6236	454874
303	rs724016	G	A	0.00131072	0.0305167	0.443677	6.7e-120	0.000459726	209.213	454874
304	rs7245985	G	T	0.0016161	-0.0112124	0.207561	4e-12	4.1356e-05	18.8125	454874
305	rs726547	A	G	0.00312635	-0.0210679	0.046011	1.6e-11	3.89653e-05	17.7249	454874
306	rs72656010	C	T	0.00193495	-0.0356208	0.132271	1.1e-75	0.000291264	132.526	454874
307	rs72703409	C	G	0.00263749	-0.0149291	0.065547	1.5e-08	2.73028e-05	12.4196	454874
308	rs72722756	C	T	0.00170439	0.00964794	0.179617	1.5e-08	2.74324e-05	12.4786	454874
309	rs7301341	C	T	0.00139241	-0.00952189	0.32651	8e-12	3.98753e-05	18.1389	454874
310	rs73013411	A	C	0.00193293	0.0141259	0.131262	2.7e-13	4.55082e-05	20.7014	454874
311	rs73093103	T	A	0.00360981	0.0223248	0.034036	6.2e-10	3.27721e-05	14.9076	454874
312	rs7312646	C	A	0.00133093	-0.0103644	0.521108	6.8e-15	5.36147e-05	24.3891	454874
313	rs73175572	G	A	0.00209047	0.02829	0.111717	1e-41	0.000158842	72.2644	454874
314	rs73189390	A	G	0.00170097	-0.00963558	0.18376	1.5e-08	2.78519e-05	12.6694	454874
315	rs73601548	T	C	0.00205925	0.0149173	0.114539	4.4e-13	4.51371e-05	20.5325	454874
316	rs73619441	G	T	0.00186613	-0.0127485	0.144223	8.4e-12	4.01184e-05	18.2495	454874
317	rs74032128	G	A	0.00368119	0.0239832	0.032831	7.3e-11	3.65284e-05	16.6164	454874
318	rs74048171	A	C	0.00149444	-0.0105535	0.258341	1.6e-12	4.26796e-05	19.4146	454874
319	rs744205	A	G	0.00131344	0.0107349	0.543579	3e-16	5.71813e-05	26.0117	454874
320	rs74494415	T	C	0.00337538	-0.0252316	0.039749	7.7e-14	4.85994e-05	22.1076	454874
321	rs7513326	A	G	0.00132349	-0.00741532	0.508344	2.1e-08	2.74858e-05	12.5029	454874
322	rs752070	G	A	0.00196117	0.0116486	0.126291	2.9e-09	2.99445e-05	13.6213	454874
323	rs75581912	A	G	0.00203302	0.0174696	0.117135	8.5e-18	6.31214e-05	28.714	454874
324	rs757608	G	A	0.00138938	-0.0149708	0.670363	4.5e-27	9.90526e-05	45.0607	454874
325	rs757833	A	C	0.00139098	0.00782963	0.327532	1.8e-08	2.70046e-05	12.284	454874
326	rs76067562	T	G	0.00222418	0.0151085	0.095474	1.1e-11	3.94257e-05	17.9343	454874
327	rs7612882	A	G	0.00131175	0.0077833	0.546427	3e-09	3.00287e-05	13.6596	454874
328	rs7613368	C	T	0.00149038	-0.00950964	0.259949	1.8e-10	3.47943e-05	15.8275	454874
329	rs7619139	A	T	0.00132766	0.012547	0.588636	3.4e-21	7.624e-05	34.6821	454874
330	rs76307059	G	C	0.0031089	-0.0189808	0.04639	1e-09	3.18753e-05	14.4996	454874
331	rs76513770	C	T	0.00195558	-0.0167707	0.128135	9.8e-18	6.28419e-05	28.5868	454874
332	rs7683836	A	G	0.00131654	-0.00779994	0.55726	3.1e-09	3.00206e-05	13.6559	454874
333	rs77093479	G	C	0.00177546	-0.0100463	0.165099	1.5e-08	2.78241e-05	12.6568	454874
334	rs7728690	T	C	0.00133894	-0.0104888	0.385517	4.7e-15	5.21237e-05	23.7108	454874
335	rs7731023	G	A	0.00131768	0.00810515	0.57435	7.7e-10	3.21204e-05	14.6112	454874
336	rs7740107	A	T	0.00147683	-0.0291498	0.736357	1e-86	0.000329918	150.12	454874
337	rs7755185	G	A	0.00140815	0.00868653	0.311107	6.9e-10	3.23433e-05	14.7125	454874
338	rs7780752	C	T	0.00135774	0.0128797	0.360366	2.4e-21	7.64745e-05	34.7888	454874
339	rs77848106	A	C	0.00143642	-0.00987566	0.295519	6.2e-12	4.06085e-05	18.4724	454874
340	rs7815955	T	A	0.00162379	-0.0147932	0.203226	8.2e-20	7.0871e-05	32.2395	454874
341	rs78287937	G	T	0.00228385	0.0131568	0.089983	8.4e-09	2.83492e-05	12.8956	454874
342	rs7842996	A	T	0.00145182	0.0186829	0.284217	6.8e-38	0.00014202	64.6102	454874
343	rs7912286	G	A	0.00134708	-0.0092244	0.601963	7.5e-12	4.07755e-05	18.5484	454874
344	rs7927350	A	C	0.00130964	-0.0101127	0.494082	1.1e-14	5.11262e-05	23.2571	454874
345	rs7969505	C	G	0.00206669	-0.0132618	0.114156	1.4e-10	3.55706e-05	16.1806	454874
346	rs8002779	A	G	0.0013327	-0.00737812	0.602783	3.1e-08	2.60682e-05	11.858	454874
347	rs8006178	C	A	0.0015611	0.00874849	0.227939	2.1e-08	2.69381e-05	12.2537	454874
348	rs8017780	A	C	0.00160552	-0.00967111	0.212955	1.7e-09	3.13523e-05	14.2618	454874
349	rs8024244	A	G	0.00150675	0.00950365	0.251415	2.8e-10	3.39972e-05	15.4649	454874
350	rs8034033	A	C	0.00144482	-0.0118175	0.707961	2.9e-16	5.77473e-05	26.2691	454874
351	rs8036643	C	G	0.00137141	-0.0104914	0.645997	2e-14	5.03424e-05	22.9005	454874
352	rs8042545	A	G	0.00152948	0.013134	0.242434	8.9e-18	6.33633e-05	28.824	454874
353	rs8064547	A	G	0.00130938	0.00884738	0.520468	1.4e-11	3.90725e-05	17.7737	454874
354	rs822551	G	A	0.0016874	0.0126374	0.812218	6.9e-14	4.8716e-05	22.1606	454874
355	rs822688	T	C	0.00201998	0.0147716	0.124157	2.6e-13	4.74551e-05	21.587	454874
356	rs823118	T	C	0.00130594	-0.0133508	0.547625	1.6e-24	8.83134e-05	40.1748	454874
357	rs843374	T	A	0.00132459	-0.0111296	0.58717	4.4e-17	6.00515e-05	27.3174	454874
358	rs867529	C	G	0.00144774	0.00970483	0.279423	2e-11	3.7927e-05	17.2526	454874
359	rs878347	C	T	0.00135622	-0.00858961	0.366724	2.4e-10	3.42696e-05	15.5888	454874
360	rs894360	C	T	0.0013604	-0.0190783	0.366416	1.1e-44	0.000169	76.8866	454874
361	rs9291926	G	T	0.00130775	-0.0125229	0.531836	1e-21	7.80936e-05	35.5254	454874
362	rs9327336	C	T	0.00137301	0.00904042	0.343065	4.6e-11	3.68388e-05	16.7576	454874
363	rs9350850	C	T	0.00240669	0.0224574	0.079497	1e-20	7.38116e-05	33.5773	454874
364	rs9513510	C	G	0.00142583	-0.010296	0.698902	5.2e-13	4.46161e-05	20.2955	454874
365	rs9540493	G	A	0.00132089	-0.00971894	0.545168	1.9e-13	4.68435e-05	21.3088	454874
366	rs9634212	A	C	0.0015796	0.0231416	0.220691	1.3e-48	0.000184209	83.807	454874
367	rs9788443	C	T	0.00306763	0.0193132	0.047886	3.1e-10	3.40123e-05	15.4718	454874
368	rs9800418	C	T	0.00152376	0.00899503	0.244699	3.6e-09	2.9908e-05	13.6047	454874
369	rs9951619	G	T	0.00155862	0.0131778	0.76728	2.8e-17	6.2016e-05	28.2111	454874
370	rs9960619	T	C	0.00137783	0.00924746	0.344312	1.9e-11	3.86122e-05	17.5643	454874
371	rs9985795	C	T	0.00130846	-0.00771579	0.482766	3.7e-09	2.97313e-05	13.5244	454874

## Sheet: S5
Table S5. IVs of BMR on HF
NO.	SNP	EA	OA	SE	Beta	EAF	p	R2	F	Sanmple Size
1	rs10020631	A	G	0.00151645	-0.00839416	0.247999	3.1e-08	2.62817e-05	11.9551	454874
2	rs10058393	T	C	0.00194524	0.0127346	0.129097	5.9e-11	3.64659e-05	16.5879	454874
3	rs1008158	G	A	0.00138535	0.00853255	0.341736	7.3e-10	3.27551e-05	14.8999	454874
4	rs10172196	A	G	0.00141659	0.0121658	0.305517	8.8e-18	6.2807e-05	28.571	454874
5	rs10176567	T	C	0.00186065	0.0107341	0.143079	8e-09	2.82539e-05	12.8523	454874
6	rs10188231	G	C	0.00167337	-0.0112849	0.185795	1.5e-11	3.85295e-05	17.5267	454874
7	rs10202845	G	A	0.00207494	-0.0171333	0.113293	1.5e-16	5.89787e-05	26.8293	454874
8	rs10248298	A	C	0.00135332	0.0124729	0.365931	3.1e-20	7.21939e-05	32.8414	454874
9	rs10260993	G	T	0.00164746	-0.00951646	0.195965	7.6e-09	2.85387e-05	12.9818	454874
10	rs10401784	A	C	0.00136435	-0.0105369	0.640421	1.1e-14	5.11347e-05	23.2609	454874
11	rs10457469	A	G	0.00130354	0.0145047	0.523388	9.3e-29	0.000104963	47.7497	454874
12	rs10511111	C	T	0.00141074	0.00894809	0.309418	2.3e-10	3.42178e-05	15.5652	454874
13	rs10748128	T	G	0.00137372	0.0117508	0.344616	1.2e-17	6.23729e-05	28.3735	454874
14	rs10775348	G	A	0.00143484	0.0127659	0.70367	5.7e-19	6.79638e-05	30.9169	454874
15	rs10775406	G	A	0.00152969	-0.0100176	0.759762	5.8e-11	3.66334e-05	16.6641	454874
16	rs10777860	A	G	0.001307	-0.0109345	0.528442	6e-17	5.95882e-05	27.1066	454874
17	rs10822373	T	C	0.00130971	-0.00724421	0.503827	3.2e-08	2.62378e-05	11.9351	454874
18	rs10843397	T	C	0.00152174	0.00922078	0.241787	1.4e-09	3.11738e-05	14.1805	454874
19	rs10870597	G	A	0.00154237	-0.0110332	0.235375	8.5e-13	4.38169e-05	19.932	454874
20	rs10886477	A	G	0.00196367	0.0112478	0.127597	1e-08	2.81658e-05	12.8122	454874
21	rs10887571	T	C	0.00132353	0.0079828	0.447749	1.6e-09	3.15146e-05	14.3356	454874
22	rs10914462	G	A	0.00131724	-0.0104308	0.426701	2.4e-15	5.32317e-05	24.2149	454874
23	rs10979612	C	T	0.00251051	0.018222	0.072941	3.9e-13	4.49057e-05	20.4272	454874
24	rs10995366	A	G	0.00151422	-0.00969709	0.251204	1.5e-10	3.53755e-05	16.0919	454874
25	rs11014285	A	G	0.0017807	0.0183345	0.165282	7.3e-25	9.27542e-05	42.1952	454874
26	rs11018104	A	T	0.00134269	0.00739887	0.408632	3.6e-08	2.64576e-05	12.0352	454874
27	rs11049684	T	C	0.00142516	-0.0107297	0.298823	5.1e-14	4.82444e-05	21.9461	454874
28	rs11065015	T	C	0.00408773	-0.0315731	0.027213	1.1e-14	5.27787e-05	24.0088	454874
29	rs1108548	G	A	0.00145793	0.0151539	0.27717	2.6e-25	9.20155e-05	41.8591	454874
30	rs111365325	T	C	0.00154905	-0.0144426	0.231327	1.1e-20	7.41803e-05	33.7451	454874
31	rs11142700	C	T	0.00133218	-0.00846226	0.408316	2.1e-10	3.4601e-05	15.7396	454874
32	rs11153171	T	C	0.00136526	-0.0130285	0.356044	1.4e-21	7.78357e-05	35.408	454874
33	rs111598585	T	C	0.00160974	-0.00923571	0.208544	9.6e-09	2.81576e-05	12.8084	454874
34	rs11160601	T	C	0.00227714	0.0169469	0.092373	9.9e-14	4.81574e-05	21.9065	454874
35	rs11175890	T	C	0.00150876	-0.00879055	0.266857	5.7e-09	3.02364e-05	13.7541	454874
36	rs11205354	A	C	0.00131711	-0.00780795	0.444267	3.1e-09	3.01033e-05	13.6936	454874
37	rs112069922	T	C	0.00307477	-0.0258077	0.048172	4.7e-17	6.10776e-05	27.7842	454874
38	rs11217843	G	A	0.00176943	-0.0129663	0.162673	2.3e-13	4.58008e-05	20.8344	454874
39	rs11243202	C	T	0.00130818	0.0177481	0.485925	6.3e-42	0.000157373	71.5957	454874
40	rs11245450	A	G	0.00133585	-0.0111548	0.421942	6.8e-17	6.06985e-05	27.6117	454874
41	rs112544217	T	C	0.00453066	-0.0264382	0.022151	5.4e-09	3.02802e-05	13.774	454874
42	rs112560164	A	G	0.00166849	0.0110362	0.190615	3.7e-11	3.75821e-05	17.0957	454874
43	rs112685832	A	C	0.00207014	0.0134847	0.115449	7.3e-11	3.71386e-05	16.8939	454874
44	rs112875651	A	G	0.00135547	0.0122133	0.391077	2.1e-19	7.10429e-05	32.3177	454874
45	rs112957890	G	A	0.00149751	0.0103235	0.264845	5.4e-12	4.15006e-05	18.8783	454874
46	rs113619763	T	A	0.00271128	0.0165208	0.062478	1.1e-09	3.19743e-05	14.5447	454874
47	rs114056237	A	G	0.00586777	-0.0611679	0.012451	1.9e-25	9.20111e-05	41.8571	454874
48	rs114177791	T	G	0.00159595	0.0113481	0.21424	1.2e-12	4.33578e-05	19.7231	454874
49	rs115179432	G	A	0.00253197	-0.0225062	0.071971	6.2e-19	6.76633e-05	30.7802	454874
50	rs11525873	C	T	0.00220291	-0.014398	0.097688	6.3e-11	3.65454e-05	16.6241	454874
51	rs11545482	T	C	0.00459222	-0.0313468	0.020452	8.7e-12	3.93711e-05	17.9095	454874
52	rs11578046	A	G	0.00138763	-0.0131628	0.326565	2.4e-21	7.62065e-05	34.6668	454874
53	rs115946508	A	C	0.00208725	-0.0131783	0.111477	2.7e-10	3.44035e-05	15.6497	454874
54	rs11616283	C	T	0.00191567	0.0120112	0.139891	3.6e-10	3.47173e-05	15.7925	454874
55	rs116165844	T	G	0.00190067	-0.0109143	0.137475	9.3e-09	2.82499e-05	12.8505	454874
56	rs116337081	T	C	0.00255557	0.0140688	0.070084	3.7e-08	2.57992e-05	11.7356	454874
57	rs11684531	G	A	0.00191698	-0.0108229	0.13277	1.6e-08	2.69744e-05	12.2702	454874
58	rs11688707	A	G	0.00136638	0.00829802	0.36447	1.3e-09	3.1899e-05	14.5104	454874
59	rs117034105	C	T	0.00321366	0.0178877	0.048741	2.6e-08	2.9671e-05	13.4969	454874
60	rs117451679	G	A	0.00215195	0.0135835	0.106084	2.8e-10	3.49945e-05	15.9186	454874
61	rs117543413	T	C	0.00502729	-0.0383567	0.017523	2.4e-14	5.06574e-05	23.0438	454874
62	rs11756675	G	A	0.00149042	0.00844227	0.257276	1.5e-08	2.7238e-05	12.3901	454874
63	rs1176314	G	T	0.00132225	-0.00772598	0.550292	5.1e-09	2.95434e-05	13.4389	454874
64	rs11785562	A	G	0.00164816	0.0123901	0.20055	5.6e-14	4.92259e-05	22.3926	454874
65	rs11794152	G	A	0.00132808	0.0107999	0.415088	4.2e-16	5.6637e-05	25.764	454874
66	rs1179905	G	A	0.00165223	0.0110378	0.195096	2.4e-11	3.82637e-05	17.4058	454874
67	rs118173451	C	T	0.00527739	-0.0305827	0.016153	6.8e-09	2.97278e-05	13.5227	454874
68	rs11880992	A	G	0.00133219	0.0134928	0.408454	4.1e-24	8.79763e-05	40.0215	454874
69	rs11997525	A	T	0.00175148	0.0148161	0.167031	2.7e-17	6.10835e-05	27.7869	454874
70	rs12047401	G	T	0.00139289	-0.00778359	0.678933	2.3e-08	2.64127e-05	12.0147	454874
71	rs1205593	C	T	0.00152414	-0.0157775	0.759346	4.1e-25	9.09786e-05	41.3874	454874
72	rs12083887	G	A	0.00132699	0.0072702	0.597584	4.3e-08	2.54213e-05	11.5637	454874
73	rs12123505	G	C	0.001453	-0.00869516	0.719395	2.2e-09	3.05245e-05	13.8851	454874
74	rs12129705	T	A	0.0019887	-0.01155	0.127143	6.3e-09	2.96094e-05	13.4689	454874
75	rs12156265	A	G	0.00133042	0.00836559	0.590473	3.2e-10	3.38459e-05	15.3961	454874
76	rs12188627	G	A	0.00130444	-0.010523	0.487745	7.2e-16	5.53335e-05	25.1711	454874
77	rs12209223	A	C	0.00216793	0.0152981	0.101303	1.7e-12	4.26129e-05	19.3842	454874
78	rs12213070	A	G	0.00136783	-0.00941059	0.346306	6e-12	4.00957e-05	18.2392	454874
79	rs12216497	T	C	0.00131448	-0.0112864	0.561044	9e-18	6.27421e-05	28.5414	454874
80	rs1228024	A	C	0.00138044	-0.0101926	0.660714	1.5e-13	4.65778e-05	21.1879	454874
81	rs12294689	C	A	0.00215336	0.0135895	0.103639	2.8e-10	3.43118e-05	15.608	454874
82	rs12553221	A	G	0.00136366	0.0077066	0.362143	1.6e-08	2.74384e-05	12.4813	454874
83	rs12657771	A	G	0.00132031	-0.0130516	0.43867	4.8e-23	8.38907e-05	38.1627	454874
84	rs12694042	T	C	0.0013069	-0.00818043	0.501754	3.9e-10	3.34593e-05	15.2202	454874
85	rs12713004	G	A	0.00145877	0.0157457	0.724926	3.7e-27	9.88774e-05	44.981	454874
86	rs12731187	T	C	0.00137078	-0.00833265	0.358149	1.2e-09	3.19223e-05	14.521	454874
87	rs12763284	G	A	0.00130882	0.0123971	0.465986	2.7e-21	7.64884e-05	34.7951	454874
88	rs12764498	C	T	0.00204045	-0.0143303	0.117515	2.2e-12	4.25933e-05	19.3753	454874
89	rs12889702	C	A	0.00141346	0.00973597	0.312845	5.7e-12	4.07542e-05	18.5387	454874
90	rs12908182	T	C	0.00131028	-0.0103509	0.463933	2.8e-15	5.32918e-05	24.2422	454874
91	rs12934835	G	A	0.00141219	-0.0125671	0.308655	5.6e-19	6.74013e-05	30.661	454874
92	rs13059004	C	A	0.00132287	0.00915217	0.478061	4.6e-12	4.18005e-05	19.0147	454874
93	rs13085472	C	T	0.00138787	-0.00860359	0.666367	5.7e-10	3.29133e-05	14.9718	454874
94	rs13125807	T	C	0.00187576	0.012373	0.142089	4.2e-11	3.73235e-05	16.9781	454874
95	rs13225455	C	A	0.00156605	0.00860194	0.226138	4e-08	2.58976e-05	11.7804	454874
96	rs13244614	A	C	0.00144969	0.0118535	0.282574	2.9e-16	5.69682e-05	25.9147	454874
97	rs13430869	T	G	0.00148834	0.0127991	0.741823	8e-18	6.2749e-05	28.5445	454874
98	rs1351394	C	T	0.00130469	-0.0252983	0.51191	9.3e-84	0.00031982	145.524	454874
99	rs1374370	A	G	0.00141383	0.0102578	0.305267	4e-13	4.4631e-05	20.3023	454874
100	rs1407031	T	C	0.00134181	-0.0080639	0.397363	1.9e-09	3.11432e-05	14.1666	454874
101	rs1418433	A	G	0.00132352	-0.00816102	0.587627	7e-10	3.22783e-05	14.683	454874
102	rs1421035	T	C	0.00138281	0.00823696	0.347774	2.6e-09	3.07793e-05	14.0011	454874
103	rs143384	G	A	0.00133181	0.0342437	0.404422	8.59e-146	0.000564891	257.098	454874
104	rs1443536	G	A	0.00141782	0.0123681	0.304963	2.7e-18	6.48472e-05	29.4991	454874
105	rs145391487	A	G	0.00212047	-0.0133982	0.108466	2.6e-10	3.4718e-05	15.7928	454874
106	rs146851424	C	A	0.00453615	0.0592503	0.021626	5.4e-39	0.000148557	67.5843	454874
107	rs147110934	T	G	0.00424838	-0.0302111	0.024293	1.2e-12	4.32677e-05	19.6821	454874
108	rs147233090	T	C	0.0042362	-0.0278222	0.024753	5.1e-11	3.73728e-05	17.0005	454874
109	rs148662000	T	G	0.00267697	-0.015038	0.063637	1.9e-08	2.69503e-05	12.2593	454874
110	rs1542224	C	T	0.00144973	0.0126276	0.718954	3e-18	6.44392e-05	29.3135	454874
111	rs1553065	A	G	0.0013193	-0.00801003	0.430371	1.3e-09	3.14582e-05	14.3099	454874
112	rs1573891	C	G	0.0018019	-0.0210397	0.158475	1.7e-31	0.000118069	53.7127	454874
113	rs1640779	A	G	0.00131215	-0.0131481	0.453156	1.2e-23	8.56776e-05	38.9757	454874
114	rs1657222	A	G	0.0013401	0.00854007	0.395636	1.9e-10	3.48777e-05	15.8654	454874
115	rs16942324	A	C	0.00402853	-0.0366461	0.027069	9.3e-20	7.07359e-05	32.178	454874
116	rs16996657	C	T	0.00196475	0.0122225	0.127758	4.9e-10	3.32947e-05	15.1453	454874
117	rs17069647	A	T	0.00223542	-0.0134891	0.09381	1.6e-09	3.0936e-05	14.0724	454874
118	rs17115481	A	G	0.00147207	-0.0100395	0.269719	9.1e-12	3.9706e-05	18.0618	454874
119	rs17157112	G	T	0.00131324	-0.00754855	0.470614	9e-09	2.83919e-05	12.915	454874
120	rs1717726	A	T	0.00136833	0.00803578	0.650765	4.3e-09	2.93513e-05	13.3515	454874
121	rs17197114	C	T	0.00172555	0.0113614	0.177019	4.6e-11	3.761e-05	17.1084	454874
122	rs17246129	A	G	0.00141605	0.0112322	0.304764	2.2e-15	5.34633e-05	24.3202	454874
123	rs17363646	G	A	0.00189697	0.0130495	0.135708	6e-12	3.9947e-05	18.1715	454874
124	rs17400325	C	T	0.00325788	0.0214225	0.041571	4.8e-11	3.65696e-05	16.6351	454874
125	rs17443541	C	T	0.00167783	-0.0113384	0.189361	1.4e-11	3.94686e-05	17.9539	454874
126	rs17454077	G	A	0.00352429	0.0248864	0.035591	1.6e-12	4.25163e-05	19.3403	454874
127	rs1780673	A	G	0.00167272	0.0130001	0.811346	7.7e-15	5.17363e-05	23.5346	454874
128	rs1813212	G	A	0.00131652	-0.00931342	0.445652	1.5e-12	4.28575e-05	19.4955	454874
129	rs1837367	A	G	0.00130859	0.00910423	0.482823	3.5e-12	4.13946e-05	18.83	454874
130	rs1846221	C	G	0.00174255	-0.00997293	0.175175	1e-08	2.87415e-05	13.0741	454874
131	rs1910466	C	T	0.00131119	-0.00823868	0.49815	3.3e-10	3.39375e-05	15.4377	454874
132	rs1923766	G	T	0.00152041	-0.00842849	0.243586	3e-08	2.61783e-05	11.9081	454874
133	rs1924936	A	T	0.0015658	0.0153526	0.774417	1.1e-22	8.23522e-05	37.4628	454874
134	rs1927635	C	T	0.00138172	0.00963773	0.354175	3.1e-12	4.24925e-05	19.3295	454874
135	rs1966818	A	G	0.00173493	0.00979691	0.17213	1.6e-08	2.73544e-05	12.4431	454874
136	rs1984119	C	T	0.00151521	-0.0133081	0.255681	1.6e-18	6.74093e-05	30.6647	454874
137	rs2005172	C	A	0.00137827	0.0210683	0.639775	9.5e-53	0.000204593	93.0825	454874
138	rs2077218	A	G	0.00153942	-0.0125157	0.76216	4.3e-16	5.67899e-05	25.8336	454874
139	rs2093147	C	T	0.00137543	-0.00769541	0.642977	2.2e-08	2.71885e-05	12.3676	454874
140	rs2101975	G	A	0.00132034	-0.016053	0.432206	5.2e-34	0.000126481	57.5398	454874
141	rs2102278	G	A	0.0013957	0.0111444	0.322523	1.4e-15	5.42748e-05	24.6894	454874
142	rs2122823	T	C	0.00161914	0.0104514	0.210646	1.1e-10	3.63249e-05	16.5238	454874
143	rs212526	C	T	0.00132851	0.00918369	0.600778	4.8e-12	4.04569e-05	18.4035	454874
144	rs2140046	C	T	0.00135326	-0.0113515	0.363501	4.9e-17	5.96266e-05	27.1241	454874
145	rs2197563	A	G	0.0013274	0.0100583	0.594856	3.5e-14	4.87641e-05	22.1825	454874
146	rs2225226	T	C	0.00159358	-0.0285992	0.215985	5.1e-72	0.000277004	126.036	454874
147	rs2229840	T	C	0.00178043	0.0202416	0.159712	6e-30	0.000109973	50.0291	454874
148	rs223942	G	A	0.00133886	-0.00803457	0.615123	2e-09	3.0566e-05	13.9041	454874
149	rs225111	A	C	0.00131553	-0.00839265	0.432334	1.8e-10	3.45733e-05	15.727	454874
150	rs2252720	T	C	0.00140652	-0.0126311	0.674075	2.7e-19	7.01033e-05	31.8902	454874
151	rs2270894	G	C	0.0016812	-0.0174573	0.203273	2.9e-25	9.87128e-05	44.9061	454874
152	rs2276190	A	G	0.00146376	0.00893662	0.27745	1e-09	3.20206e-05	14.5657	454874
153	rs2281175	C	T	0.00139438	0.011461	0.405077	2e-16	6.33102e-05	28.7998	454874
154	rs2287214	G	A	0.00133171	0.00743022	0.397772	2.4e-08	2.64502e-05	12.0318	454874
155	rs2293176	A	G	0.0013842	0.00870955	0.334328	3.1e-10	3.3764e-05	15.3588	454874
156	rs2296316	C	T	0.00132142	-0.00998465	0.464507	4.2e-14	4.95954e-05	22.5607	454874
157	rs2303792	T	C	0.00136284	-0.00755846	0.358806	2.9e-08	2.62873e-05	11.9577	454874
158	rs236587	C	T	0.00150095	-0.00863462	0.737225	8.8e-09	2.88869e-05	13.1402	454874
159	rs244711	T	C	0.00150746	0.016526	0.685823	5.8e-28	0.000117693	53.5417	454874
160	rs247008	G	A	0.00139594	0.0129394	0.670455	1.9e-20	7.39848e-05	33.6561	454874
161	rs2521349	A	G	0.00134797	0.00766547	0.385018	1.3e-08	2.7826e-05	12.6576	454874
162	rs252938	T	C	0.00137867	-0.00910474	0.648993	4e-11	3.77677e-05	17.1801	454874
163	rs2533879	A	G	0.00142444	-0.0213161	0.299771	1.3e-50	0.000190755	86.7855	454874
164	rs254963	G	A	0.00132134	-0.00831058	0.446529	3.2e-10	3.41379e-05	15.5289	454874
165	rs2569993	C	T	0.00140133	0.00897591	0.320263	1.5e-10	3.5078e-05	15.9566	454874
166	rs2578246	A	G	0.001661	-0.0101396	0.808521	1e-09	3.18335e-05	14.4806	454874
167	rs2611732	G	A	0.00133122	0.00790625	0.601955	2.9e-09	2.99549e-05	13.626	454874
168	rs2615075	G	A	0.00134832	0.0102715	0.375873	2.6e-14	4.95008e-05	22.5176	454874
169	rs2627692	T	C	0.00130208	-0.00964757	0.505839	1.3e-13	4.65315e-05	21.1668	454874
170	rs2650965	G	A	0.00139697	-0.00883844	0.32959	2.5e-10	3.4522e-05	15.7036	454874
171	rs2699433	T	C	0.00185673	-0.0124255	0.147566	2.2e-11	3.88423e-05	17.669	454874
172	rs2756895	T	C	0.00130931	0.00819904	0.518179	3.8e-10	3.35677e-05	15.2695	454874
173	rs2772435	A	G	0.00162917	-0.00915322	0.799141	1.9e-08	2.68963e-05	12.2347	454874
174	rs2789366	A	G	0.00136706	-0.00930269	0.346285	1e-11	3.91804e-05	17.8228	454874
175	rs281385	G	A	0.00200995	-0.0116276	0.879224	7.3e-09	2.87138e-05	13.0615	454874
176	rs284315	G	A	0.00129895	-0.00773208	0.498269	2.6e-09	2.98922e-05	13.5975	454874
177	rs284662	C	T	0.00134717	-0.00952649	0.619781	1.5e-12	4.27728e-05	19.457	454874
178	rs28605759	A	G	0.00130583	-0.00868595	0.454315	2.9e-11	3.74079e-05	17.0165	454874
179	rs28620532	G	A	0.00137614	0.0169452	0.349054	7.7e-35	0.000130485	59.3618	454874
180	rs2866719	T	C	0.00135838	0.00925657	0.368848	9.5e-12	3.98944e-05	18.1476	454874
181	rs2897968	A	G	0.00133867	0.0146637	0.607013	6.4e-28	0.000102587	46.6688	454874
182	rs2900208	A	C	0.00136632	0.0134282	0.353558	8.5e-23	8.24244e-05	37.4956	454874
183	rs2952615	C	G	0.00134282	-0.0128315	0.617532	1.2e-21	7.77749e-05	35.3804	454874
184	rs29946	C	T	0.00133939	0.00775755	0.557057	7e-09	2.9698e-05	13.5092	454874
185	rs310796	T	G	0.00140421	0.0113539	0.68092	6.2e-16	5.60165e-05	25.4818	454874
186	rs3110496	G	A	0.00140812	0.00862754	0.686149	9e-10	3.20587e-05	14.5831	454874
187	rs3116201	A	G	0.0021929	-0.0181318	0.097867	1.4e-16	5.80522e-05	26.4079	454874
188	rs31211	A	G	0.00150421	-0.0124467	0.251068	1.3e-16	5.82602e-05	26.5025	454874
189	rs3212260	T	A	0.00149694	0.0132991	0.257907	6.4e-19	6.77011e-05	30.7974	454874
190	rs34017457	A	G	0.00786094	0.0536255	0.006951	9e-12	3.97e-05	18.0591	454874
191	rs34055910	G	A	0.00135066	-0.0075316	0.378528	2.5e-08	2.66885e-05	12.1402	454874
192	rs34147411	T	C	0.00186768	0.0128979	0.146051	5e-12	4.14958e-05	18.8761	454874
193	rs34227797	C	G	0.00141025	0.00881664	0.310277	4.1e-10	3.32706e-05	15.1344	454874
194	rs34268501	G	A	0.00138458	-0.00809303	0.336686	5.1e-09	2.92548e-05	13.3076	454874
195	rs34693680	T	C	0.00192371	0.0141604	0.132003	1.8e-13	4.59497e-05	20.9022	454874
196	rs34776209	T	C	0.00151546	-0.0163181	0.247478	4.9e-27	9.91802e-05	45.1188	454874
197	rs34825238	T	G	0.00151769	0.00891151	0.254903	4.3e-09	3.01662e-05	13.7222	454874
198	rs34848742	G	T	0.00159506	-0.0145035	0.788249	9.7e-20	7.02206e-05	31.9436	454874
199	rs34879158	C	A	0.00148778	-0.0214259	0.26279	5.1e-47	0.000177872	80.9235	454874
200	rs35050648	T	G	0.001541	0.00889578	0.235996	7.8e-09	2.85363e-05	12.9808	454874
201	rs35665085	A	G	0.00284973	-0.0158734	0.055964	2.5e-08	2.66236e-05	12.1107	454874
202	rs357486	C	T	0.00130715	0.0109852	0.543367	4.3e-17	5.98834e-05	27.2409	454874
203	rs35874463	G	A	0.00280331	0.019188	0.057663	7.7e-12	4.00122e-05	18.2012	454874
204	rs36000545	G	A	0.00135479	-0.0165592	0.395731	2.4e-34	0.000131141	59.6603	454874
205	rs36012032	A	C	0.00226957	0.0181238	0.090938	1.4e-15	5.43085e-05	24.7047	454874
206	rs36100359	A	G	0.00188704	-0.0109224	0.139419	7.1e-09	2.86273e-05	13.0221	454874
207	rs365352	A	G	0.0015144	-0.0155925	0.244453	7.3e-25	8.98087e-05	40.8551	454874
208	rs36695	A	G	0.00130468	-0.00823014	0.504435	2.8e-10	3.38649e-05	15.4047	454874
209	rs3730071	A	C	0.00381065	-0.0253904	0.030239	2.7e-11	3.78095e-05	17.1991	454874
210	rs3740591	T	C	0.00132769	0.0108702	0.44534	2.7e-16	5.83746e-05	26.5545	454874
211	rs3744806	G	C	0.00142542	0.00905177	0.299683	2.1e-10	3.43917e-05	15.6444	454874
212	rs3765351	T	C	0.00130432	-0.00950215	0.541392	3.2e-13	4.4836e-05	20.3956	454874
213	rs3778934	C	A	0.00137754	-0.00844009	0.340627	9e-10	3.19989e-05	14.5558	454874
214	rs3800963	A	G	0.00131904	-0.00732262	0.428326	2.8e-08	2.62595e-05	11.945	454874
215	rs3812550	G	A	0.00130952	0.00715904	0.476058	4.6e-08	2.55672e-05	11.6301	454874
216	rs3853252	A	G	0.00131376	0.0157923	0.454867	2.8e-33	0.000123682	56.2666	454874
217	rs3853474	T	C	0.0013444	-0.00819663	0.376997	1.1e-09	3.15594e-05	14.3559	454874
218	rs3925	A	G	0.00152098	-0.0100016	0.24484	4.8e-11	3.69905e-05	16.8266	454874
219	rs41271299	T	C	0.0029512	0.0429019	0.051246	7.1e-48	0.000178977	81.4261	454874
220	rs41311445	C	A	0.00222978	-0.0245639	0.095782	3.2e-28	0.000104516	47.5463	454874
221	rs41458449	C	G	0.0018595	-0.0105519	0.143903	1.4e-08	2.74337e-05	12.4792	454874
222	rs4240326	G	A	0.00131009	-0.0217733	0.550146	5e-62	0.000234654	106.763	454874
223	rs4253755	A	G	0.00197159	0.01138	0.128471	7.8e-09	2.90002e-05	13.1918	454874
224	rs4268495	C	G	0.00134879	-0.00859364	0.373755	1.9e-10	3.45713e-05	15.7261	454874
225	rs4282339	A	G	0.00160417	-0.0183879	0.207607	2e-30	0.000111244	50.6074	454874
226	rs4311660	A	C	0.00146942	-0.0099406	0.724781	1.3e-11	3.94222e-05	17.9327	454874
227	rs4369779	C	T	0.00160197	0.0260197	0.788954	2.5e-59	0.000225457	102.577	454874
228	rs4556997	A	C	0.00190027	0.0140338	0.135888	1.5e-13	4.62521e-05	21.0398	454874
229	rs4619406	C	T	0.0013098	0.0105517	0.497595	7.9e-16	5.56679e-05	25.3232	454874
230	rs4635681	G	A	0.00179371	0.0114204	0.15625	1.9e-10	3.43895e-05	15.6434	454874
231	rs4648626	A	C	0.00130857	0.00796635	0.456984	1.1e-09	3.14965e-05	14.3273	454874
232	rs4653016	A	C	0.00140138	0.0151066	0.683219	4.3e-27	9.87831e-05	44.9381	454874
233	rs4740292	G	A	0.00175913	0.0105302	0.833857	2.2e-09	3.07239e-05	13.9759	454874
234	rs475390	A	G	0.00156322	-0.0208002	0.776451	2.1e-40	0.000150194	68.3292	454874
235	rs485554	C	G	0.00140794	0.0156369	0.314935	1.2e-28	0.000105508	47.9975	454874
236	rs4865465	A	G	0.00130418	0.00957335	0.534714	2.1e-13	4.56036e-05	20.7448	454874
237	rs4865956	A	T	0.00142302	-0.011018	0.696504	9.7e-15	5.1323e-05	23.3466	454874
238	rs4912905	C	G	0.00151463	-0.0101215	0.249385	2.3e-11	3.83537e-05	17.4467	454874
239	rs4968799	T	A	0.00207148	-0.0181526	0.112463	1.9e-18	6.57815e-05	29.9241	454874
240	rs4974072	A	G	0.00130819	0.0111403	0.490116	1.7e-17	6.20289e-05	28.217	454874
241	rs4980826	A	C	0.00133246	0.00783333	0.396044	4.1e-09	2.93543e-05	13.3528	454874
242	rs5017213	C	T	0.00136064	0.00798903	0.355094	4.3e-09	2.9232e-05	13.2972	454874
243	rs5019542	T	C	0.00135423	-0.00956176	0.636328	1.7e-12	4.23152e-05	19.2488	454874
244	rs505575	C	T	0.00139268	-0.00960709	0.672511	5.3e-12	4.06546e-05	18.4934	454874
245	rs522468	G	T	0.001449	0.00809448	0.715461	2.3e-08	2.66769e-05	12.1349	454874
246	rs532499	C	T	0.0014957	-0.00940453	0.741371	3.2e-10	3.3917e-05	15.4284	454874
247	rs55674305	A	G	0.00142105	-0.0105861	0.306148	9.4e-14	4.76102e-05	21.6576	454874
248	rs55758152	A	G	0.00140759	0.00980037	0.325968	3.3e-12	4.22056e-05	19.199	454874
249	rs55831773	T	C	0.00166927	-0.0154386	0.199442	2.3e-20	7.61124e-05	34.624	454874
250	rs55854145	C	A	0.00288598	-0.0163417	0.055057	1.5e-08	2.77871e-05	12.6399	454874
251	rs56130943	C	A	0.00158888	0.00898677	0.233138	1.5e-08	2.8878e-05	13.1362	454874
252	rs57126421	G	A	0.00154709	-0.0114298	0.237625	1.5e-13	4.73334e-05	21.5317	454874
253	rs573455	G	A	0.00130919	0.00729662	0.533718	2.5e-08	2.64993e-05	12.0541	454874
254	rs5752989	A	G	0.00132452	-0.0102311	0.571146	1.1e-14	5.1278e-05	23.3261	454874
255	rs5771118	C	T	0.00150603	0.0093015	0.741601	6.6e-10	3.31587e-05	15.0835	454874
256	rs578366	G	A	0.00131797	-0.0100711	0.420395	2.1e-14	4.94281e-05	22.4845	454874
257	rs58584712	A	G	0.00159489	0.00915937	0.211152	9.3e-09	2.79479e-05	12.7131	454874
258	rs599004	T	C	0.00144649	-0.0108141	0.280788	7.7e-14	4.72331e-05	21.486	454874
259	rs59985551	T	C	0.00155408	-0.0192608	0.226244	2.8e-35	0.000129885	59.0888	454874
260	rs60077625	A	G	0.00140166	0.0142066	0.314362	3.8e-24	8.70032e-05	39.5788	454874
261	rs6026578	G	C	0.00135867	-0.0102674	0.625142	4.1e-14	4.94079e-05	22.4754	454874
262	rs6130953	G	A	0.00135338	0.00773531	0.623683	1.1e-08	2.80869e-05	12.7763	454874
263	rs6136938	A	G	0.0013202	-0.00945315	0.435931	8e-13	4.39474e-05	19.9913	454874
264	rs61628776	G	A	0.00188132	-0.0149767	0.140813	1.7e-15	5.42741e-05	24.6891	454874
265	rs61729527	T	C	0.00294727	-0.0235592	0.05187	1.3e-15	5.45928e-05	24.8341	454874
266	rs61828917	T	C	0.00197511	0.0109769	0.124874	2.7e-08	2.63349e-05	11.9793	454874
267	rs61869763	T	C	0.00215356	0.0175666	0.104579	3.4e-16	5.77933e-05	26.2901	454874
268	rs62372052	G	A	0.00209064	0.0260292	0.110093	1.4e-35	0.000132757	60.3953	454874
269	rs62439025	C	G	0.00181986	0.0115451	0.152295	2.2e-10	3.44156e-05	15.6552	454874
270	rs62460522	T	C	0.00255687	0.0145582	0.070093	1.2e-08	2.76286e-05	12.5678	454874
271	rs62466118	A	G	0.00417649	-0.0252668	0.027602	1.5e-09	3.42701e-05	15.589	454874
272	rs62515437	T	G	0.00156426	0.0184926	0.225151	3e-32	0.000119321	54.2823	454874
273	rs62621197	T	C	0.00359179	-0.0360069	0.037195	1.2e-23	9.28591e-05	42.2429	454874
274	rs62621400	G	C	0.00281065	-0.0211995	0.057648	4.6e-14	4.88291e-05	22.2121	454874
275	rs62621812	A	G	0.00476277	0.0404362	0.020307	2.1e-17	6.50589e-05	29.5954	454874
276	rs6437277	G	A	0.00155274	-0.0120103	0.769139	1e-14	5.12263e-05	23.3026	454874
277	rs6493780	G	A	0.00227696	-0.0153173	0.093119	1.7e-11	3.96263e-05	18.0256	454874
278	rs6500249	G	A	0.00148788	-0.00869418	0.734707	5.1e-09	2.94664e-05	13.4038	454874
279	rs6563808	C	T	0.00148752	-0.00947554	0.734451	1.9e-10	3.50224e-05	15.9312	454874
280	rs6570509	T	G	0.00143901	-0.0143826	0.287107	1.6e-23	8.46785e-05	38.5211	454874
281	rs6675441	A	G	0.00156066	-0.0124262	0.233595	1.7e-15	5.52877e-05	25.1502	454874
282	rs6681795	G	A	0.00155415	0.0148221	0.227803	1.5e-21	7.72924e-05	35.1609	454874
283	rs67141907	T	C	0.00184274	0.011541	0.149191	3.8e-10	3.38136e-05	15.3814	454874
284	rs67551338	T	C	0.00274765	0.0234838	0.061477	1.3e-17	6.36391e-05	28.9495	454874
285	rs6762578	A	G	0.00157563	0.0156224	0.778406	3.6e-23	8.41957e-05	38.3015	454874
286	rs6762851	C	T	0.00136021	-0.011835	0.35737	3.3e-18	6.43347e-05	29.266	454874
287	rs6777784	T	G	0.00133881	0.00776083	0.61684	6.8e-09	2.84708e-05	12.9509	454874
288	rs68106312	A	G	0.00224628	0.0194603	0.095552	4.6e-18	6.54564e-05	29.7763	454874
289	rs6874142	G	T	0.00217406	0.0184845	0.113712	1.9e-17	6.88694e-05	31.3289	454874
290	rs695922	G	A	0.00178388	-0.00975526	0.836925	4.5e-08	2.59766e-05	11.8163	454874
291	rs6984820	T	C	0.00132564	-0.00978607	0.422311	1.6e-13	4.67276e-05	21.2561	454874
292	rs700768	A	T	0.00138358	0.00876787	0.335262	2.3e-10	3.42652e-05	15.5868	454874
293	rs7033487	C	T	0.00164181	-0.0223126	0.197506	4.6e-42	0.000157817	71.7976	454874
294	rs703593	G	A	0.00130521	-0.011531	0.482011	1e-18	6.63959e-05	30.2037	454874
295	rs7109581	G	T	0.00132488	0.00725528	0.420053	4.3e-08	2.56467e-05	11.6662	454874
296	rs7111235	C	T	0.00131359	0.00809152	0.493519	7.3e-10	3.27308e-05	14.8888	454874
297	rs7129320	A	G	0.001755	-0.0226801	0.165932	3.3e-38	0.000142381	64.7743	454874
298	rs7134283	A	G	0.00145242	-0.0122019	0.283409	4.4e-17	6.04742e-05	27.5097	454874
299	rs71385734	G	T	0.00175063	-0.0238575	0.169904	2.7e-42	0.000160551	73.0417	454874
300	rs71423263	G	T	0.0018692	0.013379	0.141452	8.2e-13	4.34761e-05	19.7769	454874
301	rs7188009	A	G	0.00133307	0.00860092	0.404392	1.1e-10	3.56355e-05	16.2102	454874
302	rs7223535	A	G	0.00147195	-0.0247508	0.270356	1.9e-63	0.000241688	109.964	454874
303	rs7229520	A	G	0.0013854	-0.0100659	0.661923	3.7e-13	4.5348e-05	20.6285	454874
304	rs723149	G	A	0.00131695	-0.0111086	0.562884	3.3e-17	6.07245e-05	27.6236	454874
305	rs724016	G	A	0.00131072	0.0305167	0.443677	6.7e-120	0.000459726	209.213	454874
306	rs7245985	G	T	0.0016161	-0.0112124	0.207561	4e-12	4.1356e-05	18.8125	454874
307	rs726547	A	G	0.00312635	-0.0210679	0.046011	1.6e-11	3.89653e-05	17.7249	454874
308	rs72656010	C	T	0.00193495	-0.0356208	0.132271	1.1e-75	0.000291264	132.526	454874
309	rs72703409	C	G	0.00263749	-0.0149291	0.065547	1.5e-08	2.73028e-05	12.4196	454874
310	rs72722756	C	T	0.00170439	0.00964794	0.179617	1.5e-08	2.74324e-05	12.4786	454874
311	rs72885917	C	A	0.00150626	-0.0202279	0.247484	4.1e-41	0.000152403	69.3346	454874
312	rs7301341	C	T	0.00139241	-0.00952189	0.32651	8e-12	3.98753e-05	18.1389	454874
313	rs73013411	A	C	0.00193293	0.0141259	0.131262	2.7e-13	4.55082e-05	20.7014	454874
314	rs73093103	T	A	0.00360981	0.0223248	0.034036	6.2e-10	3.27721e-05	14.9076	454874
315	rs7312646	C	A	0.00133093	-0.0103644	0.521108	6.8e-15	5.36147e-05	24.3891	454874
316	rs73175572	G	A	0.00209047	0.02829	0.111717	1e-41	0.000158842	72.2644	454874
317	rs73189390	A	G	0.00170097	-0.00963558	0.18376	1.5e-08	2.78519e-05	12.6694	454874
318	rs73601548	T	C	0.00205925	0.0149173	0.114539	4.4e-13	4.51371e-05	20.5325	454874
319	rs73619441	G	T	0.00186613	-0.0127485	0.144223	8.4e-12	4.01184e-05	18.2495	454874
320	rs74032128	G	A	0.00368119	0.0239832	0.032831	7.3e-11	3.65284e-05	16.6164	454874
321	rs74048171	A	C	0.00149444	-0.0105535	0.258341	1.6e-12	4.26796e-05	19.4146	454874
322	rs744205	A	G	0.00131344	0.0107349	0.543579	3e-16	5.71813e-05	26.0117	454874
323	rs74494415	T	C	0.00337538	-0.0252316	0.039749	7.7e-14	4.85994e-05	22.1076	454874
324	rs7513326	A	G	0.00132349	-0.00741532	0.508344	2.1e-08	2.74858e-05	12.5029	454874
325	rs752070	G	A	0.00196117	0.0116486	0.126291	2.9e-09	2.99445e-05	13.6213	454874
326	rs75581912	A	G	0.00203302	0.0174696	0.117135	8.5e-18	6.31214e-05	28.714	454874
327	rs757608	G	A	0.00138938	-0.0149708	0.670363	4.5e-27	9.90526e-05	45.0607	454874
328	rs757833	A	C	0.00139098	0.00782963	0.327532	1.8e-08	2.70046e-05	12.284	454874
329	rs76067562	T	G	0.00222418	0.0151085	0.095474	1.1e-11	3.94257e-05	17.9343	454874
330	rs7612882	A	G	0.00131175	0.0077833	0.546427	3e-09	3.00287e-05	13.6596	454874
331	rs7613368	C	T	0.00149038	-0.00950964	0.259949	1.8e-10	3.47943e-05	15.8275	454874
332	rs7619139	A	T	0.00132766	0.012547	0.588636	3.4e-21	7.624e-05	34.6821	454874
333	rs76307059	G	C	0.0031089	-0.0189808	0.04639	1e-09	3.18753e-05	14.4996	454874
334	rs76513770	C	T	0.00195558	-0.0167707	0.128135	9.8e-18	6.28419e-05	28.5868	454874
335	rs7683836	A	G	0.00131654	-0.00779994	0.55726	3.1e-09	3.00206e-05	13.6559	454874
336	rs77093479	G	C	0.00177546	-0.0100463	0.165099	1.5e-08	2.78241e-05	12.6568	454874
337	rs7728690	T	C	0.00133894	-0.0104888	0.385517	4.7e-15	5.21237e-05	23.7108	454874
338	rs7731023	G	A	0.00131768	0.00810515	0.57435	7.7e-10	3.21204e-05	14.6112	454874
339	rs7740107	A	T	0.00147683	-0.0291498	0.736357	1e-86	0.000329918	150.12	454874
340	rs7755185	G	A	0.00140815	0.00868653	0.311107	6.9e-10	3.23433e-05	14.7125	454874
341	rs7780752	C	T	0.00135774	0.0128797	0.360366	2.4e-21	7.64745e-05	34.7888	454874
342	rs77848106	A	C	0.00143642	-0.00987566	0.295519	6.2e-12	4.06085e-05	18.4724	454874
343	rs7815955	T	A	0.00162379	-0.0147932	0.203226	8.2e-20	7.0871e-05	32.2395	454874
344	rs78287937	G	T	0.00228385	0.0131568	0.089983	8.4e-09	2.83492e-05	12.8956	454874
345	rs7842996	A	T	0.00145182	0.0186829	0.284217	6.8e-38	0.00014202	64.6102	454874
346	rs7912286	G	A	0.00134708	-0.0092244	0.601963	7.5e-12	4.07755e-05	18.5484	454874
347	rs7927350	A	C	0.00130964	-0.0101127	0.494082	1.1e-14	5.11262e-05	23.2571	454874
348	rs7952436	T	C	0.00238076	-0.0345868	0.082025	8.1e-48	0.000180147	81.9587	454874
349	rs7969505	C	G	0.00206669	-0.0132618	0.114156	1.4e-10	3.55706e-05	16.1806	454874
350	rs8002779	A	G	0.0013327	-0.00737812	0.602783	3.1e-08	2.60682e-05	11.858	454874
351	rs8006178	C	A	0.0015611	0.00874849	0.227939	2.1e-08	2.69381e-05	12.2537	454874
352	rs8017780	A	C	0.00160552	-0.00967111	0.212955	1.7e-09	3.13523e-05	14.2618	454874
353	rs8024244	A	G	0.00150675	0.00950365	0.251415	2.8e-10	3.39972e-05	15.4649	454874
354	rs8034033	A	C	0.00144482	-0.0118175	0.707961	2.9e-16	5.77473e-05	26.2691	454874
355	rs8036643	C	G	0.00137141	-0.0104914	0.645997	2e-14	5.03424e-05	22.9005	454874
356	rs8042545	A	G	0.00152948	0.013134	0.242434	8.9e-18	6.33633e-05	28.824	454874
357	rs8064547	A	G	0.00130938	0.00884738	0.520468	1.4e-11	3.90725e-05	17.7737	454874
358	rs8074074	T	C	0.00152441	0.0097164	0.754654	1.8e-10	3.49597e-05	15.9027	454874
359	rs822551	G	A	0.0016874	0.0126374	0.812218	6.9e-14	4.8716e-05	22.1606	454874
360	rs822688	T	C	0.00201998	0.0147716	0.124157	2.6e-13	4.74551e-05	21.587	454874
361	rs823118	T	C	0.00130594	-0.0133508	0.547625	1.6e-24	8.83134e-05	40.1748	454874
362	rs843374	T	A	0.00132459	-0.0111296	0.58717	4.4e-17	6.00515e-05	27.3174	454874
363	rs867529	C	G	0.00144774	0.00970483	0.279423	2e-11	3.7927e-05	17.2526	454874
364	rs878347	C	T	0.00135622	-0.00858961	0.366724	2.4e-10	3.42696e-05	15.5888	454874
365	rs894360	C	T	0.0013604	-0.0190783	0.366416	1.1e-44	0.000169	76.8866	454874
366	rs9291926	G	T	0.00130775	-0.0125229	0.531836	1e-21	7.80936e-05	35.5254	454874
367	rs9327336	C	T	0.00137301	0.00904042	0.343065	4.6e-11	3.68388e-05	16.7576	454874
368	rs9350850	C	T	0.00240669	0.0224574	0.079497	1e-20	7.38116e-05	33.5773	454874
369	rs9513510	C	G	0.00142583	-0.010296	0.698902	5.2e-13	4.46161e-05	20.2955	454874
370	rs9540493	G	A	0.00132089	-0.00971894	0.545168	1.9e-13	4.68435e-05	21.3088	454874
371	rs9634212	A	C	0.0015796	0.0231416	0.220691	1.3e-48	0.000184209	83.807	454874
372	rs9788443	C	T	0.00306763	0.0193132	0.047886	3.1e-10	3.40123e-05	15.4718	454874
373	rs9800418	C	T	0.00152376	0.00899503	0.244699	3.6e-09	2.9908e-05	13.6047	454874
374	rs9951619	G	T	0.00155862	0.0131778	0.76728	2.8e-17	6.2016e-05	28.2111	454874
375	rs9960619	T	C	0.00137783	0.00924746	0.344312	1.9e-11	3.86122e-05	17.5643	454874
376	rs9985795	C	T	0.00130846	-0.00771579	0.482766	3.7e-09	2.97313e-05	13.5244	454874

## Sheet: S6
Table S6. IVs of BMR on MI
NO.	SNP	EA	OA	SE	Beta	EAF	p	R2	F	Sanmple Size
1	rs10020631	A	G	0.00151645	-0.00839416	0.247999	3.1e-08	2.62817e-05	11.9551	454874
2	rs10058393	T	C	0.00194524	0.0127346	0.129097	5.9e-11	3.64659e-05	16.5879	454874
3	rs1008158	G	A	0.00138535	0.00853255	0.341736	7.3e-10	3.27551e-05	14.8999	454874
4	rs10172196	A	G	0.00141659	0.0121658	0.305517	8.8e-18	6.2807e-05	28.571	454874
5	rs10176567	T	C	0.00186065	0.0107341	0.143079	8e-09	2.82539e-05	12.8523	454874
6	rs10188231	G	C	0.00167337	-0.0112849	0.185795	1.5e-11	3.85295e-05	17.5267	454874
7	rs10202845	G	A	0.00207494	-0.0171333	0.113293	1.5e-16	5.89787e-05	26.8293	454874
8	rs10248298	A	C	0.00135332	0.0124729	0.365931	3.1e-20	7.21939e-05	32.8414	454874
9	rs10260993	G	T	0.00164746	-0.00951646	0.195965	7.6e-09	2.85387e-05	12.9818	454874
10	rs10401784	A	C	0.00136435	-0.0105369	0.640421	1.1e-14	5.11347e-05	23.2609	454874
11	rs10457469	A	G	0.00130354	0.0145047	0.523388	9.3e-29	0.000104963	47.7497	454874
12	rs10511111	C	T	0.00141074	0.00894809	0.309418	2.3e-10	3.42178e-05	15.5652	454874
13	rs10748128	T	G	0.00137372	0.0117508	0.344616	1.2e-17	6.23729e-05	28.3735	454874
14	rs10775348	G	A	0.00143484	0.0127659	0.70367	5.7e-19	6.79638e-05	30.9169	454874
15	rs10775406	G	A	0.00152969	-0.0100176	0.759762	5.8e-11	3.66334e-05	16.6641	454874
16	rs10777860	A	G	0.001307	-0.0109345	0.528442	6e-17	5.95882e-05	27.1066	454874
17	rs10822373	T	C	0.00130971	-0.00724421	0.503827	3.2e-08	2.62378e-05	11.9351	454874
18	rs10843397	T	C	0.00152174	0.00922078	0.241787	1.4e-09	3.11738e-05	14.1805	454874
19	rs10870597	G	A	0.00154237	-0.0110332	0.235375	8.5e-13	4.38169e-05	19.932	454874
20	rs10886477	A	G	0.00196367	0.0112478	0.127597	1e-08	2.81658e-05	12.8122	454874
21	rs10887571	T	C	0.00132353	0.0079828	0.447749	1.6e-09	3.15146e-05	14.3356	454874
22	rs10914462	G	A	0.00131724	-0.0104308	0.426701	2.4e-15	5.32317e-05	24.2149	454874
23	rs10979612	C	T	0.00251051	0.018222	0.072941	3.9e-13	4.49057e-05	20.4272	454874
24	rs10995366	A	G	0.00151422	-0.00969709	0.251204	1.5e-10	3.53755e-05	16.0919	454874
25	rs11014285	A	G	0.0017807	0.0183345	0.165282	7.3e-25	9.27542e-05	42.1952	454874
26	rs11018104	A	T	0.00134269	0.00739887	0.408632	3.6e-08	2.64576e-05	12.0352	454874
27	rs11049684	T	C	0.00142516	-0.0107297	0.298823	5.1e-14	4.82444e-05	21.9461	454874
28	rs11065015	T	C	0.00408773	-0.0315731	0.027213	1.1e-14	5.27787e-05	24.0088	454874
29	rs1108548	G	A	0.00145793	0.0151539	0.27717	2.6e-25	9.20155e-05	41.8591	454874
30	rs111365325	T	C	0.00154905	-0.0144426	0.231327	1.1e-20	7.41803e-05	33.7451	454874
31	rs11142700	C	T	0.00133218	-0.00846226	0.408316	2.1e-10	3.4601e-05	15.7396	454874
32	rs11153171	T	C	0.00136526	-0.0130285	0.356044	1.4e-21	7.78357e-05	35.408	454874
33	rs111598585	T	C	0.00160974	-0.00923571	0.208544	9.6e-09	2.81576e-05	12.8084	454874
34	rs11160601	T	C	0.00227714	0.0169469	0.092373	9.9e-14	4.81574e-05	21.9065	454874
35	rs11175890	T	C	0.00150876	-0.00879055	0.266857	5.7e-09	3.02364e-05	13.7541	454874
36	rs11205354	A	C	0.00131711	-0.00780795	0.444267	3.1e-09	3.01033e-05	13.6936	454874
37	rs112069922	T	C	0.00307477	-0.0258077	0.048172	4.7e-17	6.10776e-05	27.7842	454874
38	rs11217843	G	A	0.00176943	-0.0129663	0.162673	2.3e-13	4.58008e-05	20.8344	454874
39	rs11243202	C	T	0.00130818	0.0177481	0.485925	6.3e-42	0.000157373	71.5957	454874
40	rs11245450	A	G	0.00133585	-0.0111548	0.421942	6.8e-17	6.06985e-05	27.6117	454874
41	rs112544217	T	C	0.00453066	-0.0264382	0.022151	5.4e-09	3.02802e-05	13.774	454874
42	rs112560164	A	G	0.00166849	0.0110362	0.190615	3.7e-11	3.75821e-05	17.0957	454874
43	rs112685832	A	C	0.00207014	0.0134847	0.115449	7.3e-11	3.71386e-05	16.8939	454874
44	rs112957890	G	A	0.00149751	0.0103235	0.264845	5.4e-12	4.15006e-05	18.8783	454874
45	rs113619763	T	A	0.00271128	0.0165208	0.062478	1.1e-09	3.19743e-05	14.5447	454874
46	rs114056237	A	G	0.00586777	-0.0611679	0.012451	1.9e-25	9.20111e-05	41.8571	454874
47	rs114177791	T	G	0.00159595	0.0113481	0.21424	1.2e-12	4.33578e-05	19.7231	454874
48	rs115179432	G	A	0.00253197	-0.0225062	0.071971	6.2e-19	6.76633e-05	30.7802	454874
49	rs11525873	C	T	0.00220291	-0.014398	0.097688	6.3e-11	3.65454e-05	16.6241	454874
50	rs11545482	T	C	0.00459222	-0.0313468	0.020452	8.7e-12	3.93711e-05	17.9095	454874
51	rs11578046	A	G	0.00138763	-0.0131628	0.326565	2.4e-21	7.62065e-05	34.6668	454874
52	rs115946508	A	C	0.00208725	-0.0131783	0.111477	2.7e-10	3.44035e-05	15.6497	454874
53	rs11616283	C	T	0.00191567	0.0120112	0.139891	3.6e-10	3.47173e-05	15.7925	454874
54	rs116165844	T	G	0.00190067	-0.0109143	0.137475	9.3e-09	2.82499e-05	12.8505	454874
55	rs116337081	T	C	0.00255557	0.0140688	0.070084	3.7e-08	2.57992e-05	11.7356	454874
56	rs11684531	G	A	0.00191698	-0.0108229	0.13277	1.6e-08	2.69744e-05	12.2702	454874
57	rs11688707	A	G	0.00136638	0.00829802	0.36447	1.3e-09	3.1899e-05	14.5104	454874
58	rs117034105	C	T	0.00321366	0.0178877	0.048741	2.6e-08	2.9671e-05	13.4969	454874
59	rs117451679	G	A	0.00215195	0.0135835	0.106084	2.8e-10	3.49945e-05	15.9186	454874
60	rs117543413	T	C	0.00502729	-0.0383567	0.017523	2.4e-14	5.06574e-05	23.0438	454874
61	rs11756675	G	A	0.00149042	0.00844227	0.257276	1.5e-08	2.7238e-05	12.3901	454874
62	rs1176314	G	T	0.00132225	-0.00772598	0.550292	5.1e-09	2.95434e-05	13.4389	454874
63	rs11785562	A	G	0.00164816	0.0123901	0.20055	5.6e-14	4.92259e-05	22.3926	454874
64	rs11794152	G	A	0.00132808	0.0107999	0.415088	4.2e-16	5.6637e-05	25.764	454874
65	rs1179905	G	A	0.00165223	0.0110378	0.195096	2.4e-11	3.82637e-05	17.4058	454874
66	rs118173451	C	T	0.00527739	-0.0305827	0.016153	6.8e-09	2.97278e-05	13.5227	454874
67	rs11880992	A	G	0.00133219	0.0134928	0.408454	4.1e-24	8.79763e-05	40.0215	454874
68	rs11997525	A	T	0.00175148	0.0148161	0.167031	2.7e-17	6.10835e-05	27.7869	454874
69	rs12047401	G	T	0.00139289	-0.00778359	0.678933	2.3e-08	2.64127e-05	12.0147	454874
70	rs1205593	C	T	0.00152414	-0.0157775	0.759346	4.1e-25	9.09786e-05	41.3874	454874
71	rs12083887	G	A	0.00132699	0.0072702	0.597584	4.3e-08	2.54213e-05	11.5637	454874
72	rs12123505	G	C	0.001453	-0.00869516	0.719395	2.2e-09	3.05245e-05	13.8851	454874
73	rs12129705	T	A	0.0019887	-0.01155	0.127143	6.3e-09	2.96094e-05	13.4689	454874
74	rs12156265	A	G	0.00133042	0.00836559	0.590473	3.2e-10	3.38459e-05	15.3961	454874
75	rs12188627	G	A	0.00130444	-0.010523	0.487745	7.2e-16	5.53335e-05	25.1711	454874
76	rs12209223	A	C	0.00216793	0.0152981	0.101303	1.7e-12	4.26129e-05	19.3842	454874
77	rs12213070	A	G	0.00136783	-0.00941059	0.346306	6e-12	4.00957e-05	18.2392	454874
78	rs12216497	T	C	0.00131448	-0.0112864	0.561044	9e-18	6.27421e-05	28.5414	454874
79	rs1228024	A	C	0.00138044	-0.0101926	0.660714	1.5e-13	4.65778e-05	21.1879	454874
80	rs12294689	C	A	0.00215336	0.0135895	0.103639	2.8e-10	3.43118e-05	15.608	454874
81	rs12553221	A	G	0.00136366	0.0077066	0.362143	1.6e-08	2.74384e-05	12.4813	454874
82	rs12657771	A	G	0.00132031	-0.0130516	0.43867	4.8e-23	8.38907e-05	38.1627	454874
83	rs12694042	T	C	0.0013069	-0.00818043	0.501754	3.9e-10	3.34593e-05	15.2202	454874
84	rs12713004	G	A	0.00145877	0.0157457	0.724926	3.7e-27	9.88774e-05	44.981	454874
85	rs12731187	T	C	0.00137078	-0.00833265	0.358149	1.2e-09	3.19223e-05	14.521	454874
86	rs12763284	G	A	0.00130882	0.0123971	0.465986	2.7e-21	7.64884e-05	34.7951	454874
87	rs12764498	C	T	0.00204045	-0.0143303	0.117515	2.2e-12	4.25933e-05	19.3753	454874
88	rs12889702	C	A	0.00141346	0.00973597	0.312845	5.7e-12	4.07542e-05	18.5387	454874
89	rs12908182	T	C	0.00131028	-0.0103509	0.463933	2.8e-15	5.32918e-05	24.2422	454874
90	rs12934835	G	A	0.00141219	-0.0125671	0.308655	5.6e-19	6.74013e-05	30.661	454874
91	rs13059004	C	A	0.00132287	0.00915217	0.478061	4.6e-12	4.18005e-05	19.0147	454874
92	rs13085472	C	T	0.00138787	-0.00860359	0.666367	5.7e-10	3.29133e-05	14.9718	454874
93	rs13125807	T	C	0.00187576	0.012373	0.142089	4.2e-11	3.73235e-05	16.9781	454874
94	rs13225455	C	A	0.00156605	0.00860194	0.226138	4e-08	2.58976e-05	11.7804	454874
95	rs13244614	A	C	0.00144969	0.0118535	0.282574	2.9e-16	5.69682e-05	25.9147	454874
96	rs13430869	T	G	0.00148834	0.0127991	0.741823	8e-18	6.2749e-05	28.5445	454874
97	rs1351394	C	T	0.00130469	-0.0252983	0.51191	9.3e-84	0.00031982	145.524	454874
98	rs1407031	T	C	0.00134181	-0.0080639	0.397363	1.9e-09	3.11432e-05	14.1666	454874
99	rs1418433	A	G	0.00132352	-0.00816102	0.587627	7e-10	3.22783e-05	14.683	454874
100	rs1421035	T	C	0.00138281	0.00823696	0.347774	2.6e-09	3.07793e-05	14.0011	454874
101	rs143384	G	A	0.00133181	0.0342437	0.404422	8.59e-146	0.000564891	257.098	454874
102	rs1443536	G	A	0.00141782	0.0123681	0.304963	2.7e-18	6.48472e-05	29.4991	454874
103	rs145391487	A	G	0.00212047	-0.0133982	0.108466	2.6e-10	3.4718e-05	15.7928	454874
104	rs146851424	C	A	0.00453615	0.0592503	0.021626	5.4e-39	0.000148557	67.5843	454874
105	rs147110934	T	G	0.00424838	-0.0302111	0.024293	1.2e-12	4.32677e-05	19.6821	454874
106	rs147233090	T	C	0.0042362	-0.0278222	0.024753	5.1e-11	3.73728e-05	17.0005	454874
107	rs148662000	T	G	0.00267697	-0.015038	0.063637	1.9e-08	2.69503e-05	12.2593	454874
108	rs1542224	C	T	0.00144973	0.0126276	0.718954	3e-18	6.44392e-05	29.3135	454874
109	rs1553065	A	G	0.0013193	-0.00801003	0.430371	1.3e-09	3.14582e-05	14.3099	454874
110	rs1573891	C	G	0.0018019	-0.0210397	0.158475	1.7e-31	0.000118069	53.7127	454874
111	rs1640779	A	G	0.00131215	-0.0131481	0.453156	1.2e-23	8.56776e-05	38.9757	454874
112	rs1657222	A	G	0.0013401	0.00854007	0.395636	1.9e-10	3.48777e-05	15.8654	454874
113	rs16942324	A	C	0.00402853	-0.0366461	0.027069	9.3e-20	7.07359e-05	32.178	454874
114	rs16996657	C	T	0.00196475	0.0122225	0.127758	4.9e-10	3.32947e-05	15.1453	454874
115	rs17042011	T	C	0.00162937	0.00908222	0.2071	2.5e-08	2.70902e-05	12.3229	454874
116	rs17069647	A	T	0.00223542	-0.0134891	0.09381	1.6e-09	3.0936e-05	14.0724	454874
117	rs17115481	A	G	0.00147207	-0.0100395	0.269719	9.1e-12	3.9706e-05	18.0618	454874
118	rs17157112	G	T	0.00131324	-0.00754855	0.470614	9e-09	2.83919e-05	12.915	454874
119	rs1717726	A	T	0.00136833	0.00803578	0.650765	4.3e-09	2.93513e-05	13.3515	454874
120	rs17197114	C	T	0.00172555	0.0113614	0.177019	4.6e-11	3.761e-05	17.1084	454874
121	rs17246129	A	G	0.00141605	0.0112322	0.304764	2.2e-15	5.34633e-05	24.3202	454874
122	rs17363646	G	A	0.00189697	0.0130495	0.135708	6e-12	3.9947e-05	18.1715	454874
123	rs17400325	C	T	0.00325788	0.0214225	0.041571	4.8e-11	3.65696e-05	16.6351	454874
124	rs17443541	C	T	0.00167783	-0.0113384	0.189361	1.4e-11	3.94686e-05	17.9539	454874
125	rs17454077	G	A	0.00352429	0.0248864	0.035591	1.6e-12	4.25163e-05	19.3403	454874
126	rs1780673	A	G	0.00167272	0.0130001	0.811346	7.7e-15	5.17363e-05	23.5346	454874
127	rs1813212	G	A	0.00131652	-0.00931342	0.445652	1.5e-12	4.28575e-05	19.4955	454874
128	rs1837367	A	G	0.00130859	0.00910423	0.482823	3.5e-12	4.13946e-05	18.83	454874
129	rs1846221	C	G	0.00174255	-0.00997293	0.175175	1e-08	2.87415e-05	13.0741	454874
130	rs1910466	C	T	0.00131119	-0.00823868	0.49815	3.3e-10	3.39375e-05	15.4377	454874
131	rs1923766	G	T	0.00152041	-0.00842849	0.243586	3e-08	2.61783e-05	11.9081	454874
132	rs1927635	C	T	0.00138172	0.00963773	0.354175	3.1e-12	4.24925e-05	19.3295	454874
133	rs1966818	A	G	0.00173493	0.00979691	0.17213	1.6e-08	2.73544e-05	12.4431	454874
134	rs1984119	C	T	0.00151521	-0.0133081	0.255681	1.6e-18	6.74093e-05	30.6647	454874
135	rs2005172	C	A	0.00137827	0.0210683	0.639775	9.5e-53	0.000204593	93.0825	454874
136	rs2077218	A	G	0.00153942	-0.0125157	0.76216	4.3e-16	5.67899e-05	25.8336	454874
137	rs2093147	C	T	0.00137543	-0.00769541	0.642977	2.2e-08	2.71885e-05	12.3676	454874
138	rs2101975	G	A	0.00132034	-0.016053	0.432206	5.2e-34	0.000126481	57.5398	454874
139	rs2102278	G	A	0.0013957	0.0111444	0.322523	1.4e-15	5.42748e-05	24.6894	454874
140	rs2122823	T	C	0.00161914	0.0104514	0.210646	1.1e-10	3.63249e-05	16.5238	454874
141	rs212526	C	T	0.00132851	0.00918369	0.600778	4.8e-12	4.04569e-05	18.4035	454874
142	rs2140046	C	T	0.00135326	-0.0113515	0.363501	4.9e-17	5.96266e-05	27.1241	454874
143	rs2225226	T	C	0.00159358	-0.0285992	0.215985	5.1e-72	0.000277004	126.036	454874
144	rs2229840	T	C	0.00178043	0.0202416	0.159712	6e-30	0.000109973	50.0291	454874
145	rs223942	G	A	0.00133886	-0.00803457	0.615123	2e-09	3.0566e-05	13.9041	454874
146	rs225111	A	C	0.00131553	-0.00839265	0.432334	1.8e-10	3.45733e-05	15.727	454874
147	rs2252720	T	C	0.00140652	-0.0126311	0.674075	2.7e-19	7.01033e-05	31.8902	454874
148	rs2270894	G	C	0.0016812	-0.0174573	0.203273	2.9e-25	9.87128e-05	44.9061	454874
149	rs2276190	A	G	0.00146376	0.00893662	0.27745	1e-09	3.20206e-05	14.5657	454874
150	rs2281175	C	T	0.00139438	0.011461	0.405077	2e-16	6.33102e-05	28.7998	454874
151	rs2287214	G	A	0.00133171	0.00743022	0.397772	2.4e-08	2.64502e-05	12.0318	454874
152	rs2293176	A	G	0.0013842	0.00870955	0.334328	3.1e-10	3.3764e-05	15.3588	454874
153	rs2296316	C	T	0.00132142	-0.00998465	0.464507	4.2e-14	4.95954e-05	22.5607	454874
154	rs2303792	T	C	0.00136284	-0.00755846	0.358806	2.9e-08	2.62873e-05	11.9577	454874
155	rs236587	C	T	0.00150095	-0.00863462	0.737225	8.8e-09	2.88869e-05	13.1402	454874
156	rs244711	T	C	0.00150746	0.016526	0.685823	5.8e-28	0.000117693	53.5417	454874
157	rs247008	G	A	0.00139594	0.0129394	0.670455	1.9e-20	7.39848e-05	33.6561	454874
158	rs2521349	A	G	0.00134797	0.00766547	0.385018	1.3e-08	2.7826e-05	12.6576	454874
159	rs252938	T	C	0.00137867	-0.00910474	0.648993	4e-11	3.77677e-05	17.1801	454874
160	rs2533879	A	G	0.00142444	-0.0213161	0.299771	1.3e-50	0.000190755	86.7855	454874
161	rs254963	G	A	0.00132134	-0.00831058	0.446529	3.2e-10	3.41379e-05	15.5289	454874
162	rs2569993	C	T	0.00140133	0.00897591	0.320263	1.5e-10	3.5078e-05	15.9566	454874
163	rs2578246	A	G	0.001661	-0.0101396	0.808521	1e-09	3.18335e-05	14.4806	454874
164	rs2611732	G	A	0.00133122	0.00790625	0.601955	2.9e-09	2.99549e-05	13.626	454874
165	rs2615075	G	A	0.00134832	0.0102715	0.375873	2.6e-14	4.95008e-05	22.5176	454874
166	rs2627692	T	C	0.00130208	-0.00964757	0.505839	1.3e-13	4.65315e-05	21.1668	454874
167	rs2650965	G	A	0.00139697	-0.00883844	0.32959	2.5e-10	3.4522e-05	15.7036	454874
168	rs2699433	T	C	0.00185673	-0.0124255	0.147566	2.2e-11	3.88423e-05	17.669	454874
169	rs2756895	T	C	0.00130931	0.00819904	0.518179	3.8e-10	3.35677e-05	15.2695	454874
170	rs2772435	A	G	0.00162917	-0.00915322	0.799141	1.9e-08	2.68963e-05	12.2347	454874
171	rs2789366	A	G	0.00136706	-0.00930269	0.346285	1e-11	3.91804e-05	17.8228	454874
172	rs281385	G	A	0.00200995	-0.0116276	0.879224	7.3e-09	2.87138e-05	13.0615	454874
173	rs284315	G	A	0.00129895	-0.00773208	0.498269	2.6e-09	2.98922e-05	13.5975	454874
174	rs284662	C	T	0.00134717	-0.00952649	0.619781	1.5e-12	4.27728e-05	19.457	454874
175	rs28620532	G	A	0.00137614	0.0169452	0.349054	7.7e-35	0.000130485	59.3618	454874
176	rs2866719	T	C	0.00135838	0.00925657	0.368848	9.5e-12	3.98944e-05	18.1476	454874
177	rs2897968	A	G	0.00133867	0.0146637	0.607013	6.4e-28	0.000102587	46.6688	454874
178	rs2900208	A	C	0.00136632	0.0134282	0.353558	8.5e-23	8.24244e-05	37.4956	454874
179	rs2952615	C	G	0.00134282	-0.0128315	0.617532	1.2e-21	7.77749e-05	35.3804	454874
180	rs29946	C	T	0.00133939	0.00775755	0.557057	7e-09	2.9698e-05	13.5092	454874
181	rs310796	T	G	0.00140421	0.0113539	0.68092	6.2e-16	5.60165e-05	25.4818	454874
182	rs3110496	G	A	0.00140812	0.00862754	0.686149	9e-10	3.20587e-05	14.5831	454874
183	rs3116201	A	G	0.0021929	-0.0181318	0.097867	1.4e-16	5.80522e-05	26.4079	454874
184	rs31211	A	G	0.00150421	-0.0124467	0.251068	1.3e-16	5.82602e-05	26.5025	454874
185	rs3212260	T	A	0.00149694	0.0132991	0.257907	6.4e-19	6.77011e-05	30.7974	454874
186	rs34017457	A	G	0.00786094	0.0536255	0.006951	9e-12	3.97e-05	18.0591	454874
187	rs34055910	G	A	0.00135066	-0.0075316	0.378528	2.5e-08	2.66885e-05	12.1402	454874
188	rs34147411	T	C	0.00186768	0.0128979	0.146051	5e-12	4.14958e-05	18.8761	454874
189	rs34227797	C	G	0.00141025	0.00881664	0.310277	4.1e-10	3.32706e-05	15.1344	454874
190	rs34268501	G	A	0.00138458	-0.00809303	0.336686	5.1e-09	2.92548e-05	13.3076	454874
191	rs34693680	T	C	0.00192371	0.0141604	0.132003	1.8e-13	4.59497e-05	20.9022	454874
192	rs34776209	T	C	0.00151546	-0.0163181	0.247478	4.9e-27	9.91802e-05	45.1188	454874
193	rs34825238	T	G	0.00151769	0.00891151	0.254903	4.3e-09	3.01662e-05	13.7222	454874
194	rs34848742	G	T	0.00159506	-0.0145035	0.788249	9.7e-20	7.02206e-05	31.9436	454874
195	rs34879158	C	A	0.00148778	-0.0214259	0.26279	5.1e-47	0.000177872	80.9235	454874
196	rs35050648	T	G	0.001541	0.00889578	0.235996	7.8e-09	2.85363e-05	12.9808	454874
197	rs35665085	A	G	0.00284973	-0.0158734	0.055964	2.5e-08	2.66236e-05	12.1107	454874
198	rs357486	C	T	0.00130715	0.0109852	0.543367	4.3e-17	5.98834e-05	27.2409	454874
199	rs35874463	G	A	0.00280331	0.019188	0.057663	7.7e-12	4.00122e-05	18.2012	454874
200	rs36000545	G	A	0.00135479	-0.0165592	0.395731	2.4e-34	0.000131141	59.6603	454874
201	rs36012032	A	C	0.00226957	0.0181238	0.090938	1.4e-15	5.43085e-05	24.7047	454874
202	rs36100359	A	G	0.00188704	-0.0109224	0.139419	7.1e-09	2.86273e-05	13.0221	454874
203	rs365352	A	G	0.0015144	-0.0155925	0.244453	7.3e-25	8.98087e-05	40.8551	454874
204	rs36695	A	G	0.00130468	-0.00823014	0.504435	2.8e-10	3.38649e-05	15.4047	454874
205	rs3730071	A	C	0.00381065	-0.0253904	0.030239	2.7e-11	3.78095e-05	17.1991	454874
206	rs3740591	T	C	0.00132769	0.0108702	0.44534	2.7e-16	5.83746e-05	26.5545	454874
207	rs3744806	G	C	0.00142542	0.00905177	0.299683	2.1e-10	3.43917e-05	15.6444	454874
208	rs3765351	T	C	0.00130432	-0.00950215	0.541392	3.2e-13	4.4836e-05	20.3956	454874
209	rs3778934	C	A	0.00137754	-0.00844009	0.340627	9e-10	3.19989e-05	14.5558	454874
210	rs3800963	A	G	0.00131904	-0.00732262	0.428326	2.8e-08	2.62595e-05	11.945	454874
211	rs3812550	G	A	0.00130952	0.00715904	0.476058	4.6e-08	2.55672e-05	11.6301	454874
212	rs3853252	A	G	0.00131376	0.0157923	0.454867	2.8e-33	0.000123682	56.2666	454874
213	rs3853474	T	C	0.0013444	-0.00819663	0.376997	1.1e-09	3.15594e-05	14.3559	454874
214	rs3925	A	G	0.00152098	-0.0100016	0.24484	4.8e-11	3.69905e-05	16.8266	454874
215	rs41271299	T	C	0.0029512	0.0429019	0.051246	7.1e-48	0.000178977	81.4261	454874
216	rs41311445	C	A	0.00222978	-0.0245639	0.095782	3.2e-28	0.000104516	47.5463	454874
217	rs41458449	C	G	0.0018595	-0.0105519	0.143903	1.4e-08	2.74337e-05	12.4792	454874
218	rs4240326	G	A	0.00131009	-0.0217733	0.550146	5e-62	0.000234654	106.763	454874
219	rs4253755	A	G	0.00197159	0.01138	0.128471	7.8e-09	2.90002e-05	13.1918	454874
220	rs4268495	C	G	0.00134879	-0.00859364	0.373755	1.9e-10	3.45713e-05	15.7261	454874
221	rs4282339	A	G	0.00160417	-0.0183879	0.207607	2e-30	0.000111244	50.6074	454874
222	rs4311660	A	C	0.00146942	-0.0099406	0.724781	1.3e-11	3.94222e-05	17.9327	454874
223	rs4369779	C	T	0.00160197	0.0260197	0.788954	2.5e-59	0.000225457	102.577	454874
224	rs4556997	A	C	0.00190027	0.0140338	0.135888	1.5e-13	4.62521e-05	21.0398	454874
225	rs4619406	C	T	0.0013098	0.0105517	0.497595	7.9e-16	5.56679e-05	25.3232	454874
226	rs4635681	G	A	0.00179371	0.0114204	0.15625	1.9e-10	3.43895e-05	15.6434	454874
227	rs4648626	A	C	0.00130857	0.00796635	0.456984	1.1e-09	3.14965e-05	14.3273	454874
228	rs4653016	A	C	0.00140138	0.0151066	0.683219	4.3e-27	9.87831e-05	44.9381	454874
229	rs4740292	G	A	0.00175913	0.0105302	0.833857	2.2e-09	3.07239e-05	13.9759	454874
230	rs475390	A	G	0.00156322	-0.0208002	0.776451	2.1e-40	0.000150194	68.3292	454874
231	rs485554	C	G	0.00140794	0.0156369	0.314935	1.2e-28	0.000105508	47.9975	454874
232	rs4865465	A	G	0.00130418	0.00957335	0.534714	2.1e-13	4.56036e-05	20.7448	454874
233	rs4865956	A	T	0.00142302	-0.011018	0.696504	9.7e-15	5.1323e-05	23.3466	454874
234	rs4899012	C	G	0.00133935	-0.0212918	0.607276	6.6e-57	0.000216236	98.381	454874
235	rs4912905	C	G	0.00151463	-0.0101215	0.249385	2.3e-11	3.83537e-05	17.4467	454874
236	rs4968799	T	A	0.00207148	-0.0181526	0.112463	1.9e-18	6.57815e-05	29.9241	454874
237	rs4974072	A	G	0.00130819	0.0111403	0.490116	1.7e-17	6.20289e-05	28.217	454874
238	rs4980826	A	C	0.00133246	0.00783333	0.396044	4.1e-09	2.93543e-05	13.3528	454874
239	rs5017213	C	T	0.00136064	0.00798903	0.355094	4.3e-09	2.9232e-05	13.2972	454874
240	rs5019542	T	C	0.00135423	-0.00956176	0.636328	1.7e-12	4.23152e-05	19.2488	454874
241	rs505575	C	T	0.00139268	-0.00960709	0.672511	5.3e-12	4.06546e-05	18.4934	454874
242	rs522468	G	T	0.001449	0.00809448	0.715461	2.3e-08	2.66769e-05	12.1349	454874
243	rs532499	C	T	0.0014957	-0.00940453	0.741371	3.2e-10	3.3917e-05	15.4284	454874
244	rs55674305	A	G	0.00142105	-0.0105861	0.306148	9.4e-14	4.76102e-05	21.6576	454874
245	rs55758152	A	G	0.00140759	0.00980037	0.325968	3.3e-12	4.22056e-05	19.199	454874
246	rs55831773	T	C	0.00166927	-0.0154386	0.199442	2.3e-20	7.61124e-05	34.624	454874
247	rs55854145	C	A	0.00288598	-0.0163417	0.055057	1.5e-08	2.77871e-05	12.6399	454874
248	rs56130943	C	A	0.00158888	0.00898677	0.233138	1.5e-08	2.8878e-05	13.1362	454874
249	rs57126421	G	A	0.00154709	-0.0114298	0.237625	1.5e-13	4.73334e-05	21.5317	454874
250	rs573455	G	A	0.00130919	0.00729662	0.533718	2.5e-08	2.64993e-05	12.0541	454874
251	rs5752989	A	G	0.00132452	-0.0102311	0.571146	1.1e-14	5.1278e-05	23.3261	454874
252	rs5771118	C	T	0.00150603	0.0093015	0.741601	6.6e-10	3.31587e-05	15.0835	454874
253	rs578366	G	A	0.00131797	-0.0100711	0.420395	2.1e-14	4.94281e-05	22.4845	454874
254	rs58584712	A	G	0.00159489	0.00915937	0.211152	9.3e-09	2.79479e-05	12.7131	454874
255	rs599004	T	C	0.00144649	-0.0108141	0.280788	7.7e-14	4.72331e-05	21.486	454874
256	rs59985551	T	C	0.00155408	-0.0192608	0.226244	2.8e-35	0.000129885	59.0888	454874
257	rs60077625	A	G	0.00140166	0.0142066	0.314362	3.8e-24	8.70032e-05	39.5788	454874
258	rs6026578	G	C	0.00135867	-0.0102674	0.625142	4.1e-14	4.94079e-05	22.4754	454874
259	rs6130953	G	A	0.00135338	0.00773531	0.623683	1.1e-08	2.80869e-05	12.7763	454874
260	rs6136938	A	G	0.0013202	-0.00945315	0.435931	8e-13	4.39474e-05	19.9913	454874
261	rs61628776	G	A	0.00188132	-0.0149767	0.140813	1.7e-15	5.42741e-05	24.6891	454874
262	rs61729527	T	C	0.00294727	-0.0235592	0.05187	1.3e-15	5.45928e-05	24.8341	454874
263	rs61828917	T	C	0.00197511	0.0109769	0.124874	2.7e-08	2.63349e-05	11.9793	454874
264	rs61869763	T	C	0.00215356	0.0175666	0.104579	3.4e-16	5.77933e-05	26.2901	454874
265	rs62372052	G	A	0.00209064	0.0260292	0.110093	1.4e-35	0.000132757	60.3953	454874
266	rs62439025	C	G	0.00181986	0.0115451	0.152295	2.2e-10	3.44156e-05	15.6552	454874
267	rs62460522	T	C	0.00255687	0.0145582	0.070093	1.2e-08	2.76286e-05	12.5678	454874
268	rs62466118	A	G	0.00417649	-0.0252668	0.027602	1.5e-09	3.42701e-05	15.589	454874
269	rs62515437	T	G	0.00156426	0.0184926	0.225151	3e-32	0.000119321	54.2823	454874
270	rs62621197	T	C	0.00359179	-0.0360069	0.037195	1.2e-23	9.28591e-05	42.2429	454874
271	rs62621400	G	C	0.00281065	-0.0211995	0.057648	4.6e-14	4.88291e-05	22.2121	454874
272	rs62621812	A	G	0.00476277	0.0404362	0.020307	2.1e-17	6.50589e-05	29.5954	454874
273	rs6437277	G	A	0.00155274	-0.0120103	0.769139	1e-14	5.12263e-05	23.3026	454874
274	rs6493780	G	A	0.00227696	-0.0153173	0.093119	1.7e-11	3.96263e-05	18.0256	454874
275	rs6500249	G	A	0.00148788	-0.00869418	0.734707	5.1e-09	2.94664e-05	13.4038	454874
276	rs6563808	C	T	0.00148752	-0.00947554	0.734451	1.9e-10	3.50224e-05	15.9312	454874
277	rs6570509	T	G	0.00143901	-0.0143826	0.287107	1.6e-23	8.46785e-05	38.5211	454874
278	rs6675441	A	G	0.00156066	-0.0124262	0.233595	1.7e-15	5.52877e-05	25.1502	454874
279	rs6681795	G	A	0.00155415	0.0148221	0.227803	1.5e-21	7.72924e-05	35.1609	454874
280	rs67141907	T	C	0.00184274	0.011541	0.149191	3.8e-10	3.38136e-05	15.3814	454874
281	rs67551338	T	C	0.00274765	0.0234838	0.061477	1.3e-17	6.36391e-05	28.9495	454874
282	rs6762578	A	G	0.00157563	0.0156224	0.778406	3.6e-23	8.41957e-05	38.3015	454874
283	rs6762851	C	T	0.00136021	-0.011835	0.35737	3.3e-18	6.43347e-05	29.266	454874
284	rs6777784	T	G	0.00133881	0.00776083	0.61684	6.8e-09	2.84708e-05	12.9509	454874
285	rs68106312	A	G	0.00224628	0.0194603	0.095552	4.6e-18	6.54564e-05	29.7763	454874
286	rs6874142	G	T	0.00217406	0.0184845	0.113712	1.9e-17	6.88694e-05	31.3289	454874
287	rs695922	G	A	0.00178388	-0.00975526	0.836925	4.5e-08	2.59766e-05	11.8163	454874
288	rs6984820	T	C	0.00132564	-0.00978607	0.422311	1.6e-13	4.67276e-05	21.2561	454874
289	rs700768	A	T	0.00138358	0.00876787	0.335262	2.3e-10	3.42652e-05	15.5868	454874
290	rs7033487	C	T	0.00164181	-0.0223126	0.197506	4.6e-42	0.000157817	71.7976	454874
291	rs703593	G	A	0.00130521	-0.011531	0.482011	1e-18	6.63959e-05	30.2037	454874
292	rs7109581	G	T	0.00132488	0.00725528	0.420053	4.3e-08	2.56467e-05	11.6662	454874
293	rs7111235	C	T	0.00131359	0.00809152	0.493519	7.3e-10	3.27308e-05	14.8888	454874
294	rs7129320	A	G	0.001755	-0.0226801	0.165932	3.3e-38	0.000142381	64.7743	454874
295	rs7134283	A	G	0.00145242	-0.0122019	0.283409	4.4e-17	6.04742e-05	27.5097	454874
296	rs71385734	G	T	0.00175063	-0.0238575	0.169904	2.7e-42	0.000160551	73.0417	454874
297	rs71423263	G	T	0.0018692	0.013379	0.141452	8.2e-13	4.34761e-05	19.7769	454874
298	rs7188009	A	G	0.00133307	0.00860092	0.404392	1.1e-10	3.56355e-05	16.2102	454874
299	rs7223535	A	G	0.00147195	-0.0247508	0.270356	1.9e-63	0.000241688	109.964	454874
300	rs7229520	A	G	0.0013854	-0.0100659	0.661923	3.7e-13	4.5348e-05	20.6285	454874
301	rs723149	G	A	0.00131695	-0.0111086	0.562884	3.3e-17	6.07245e-05	27.6236	454874
302	rs724016	G	A	0.00131072	0.0305167	0.443677	6.7e-120	0.000459726	209.213	454874
303	rs7245985	G	T	0.0016161	-0.0112124	0.207561	4e-12	4.1356e-05	18.8125	454874
304	rs726547	A	G	0.00312635	-0.0210679	0.046011	1.6e-11	3.89653e-05	17.7249	454874
305	rs72656010	C	T	0.00193495	-0.0356208	0.132271	1.1e-75	0.000291264	132.526	454874
306	rs72703409	C	G	0.00263749	-0.0149291	0.065547	1.5e-08	2.73028e-05	12.4196	454874
307	rs72722756	C	T	0.00170439	0.00964794	0.179617	1.5e-08	2.74324e-05	12.4786	454874
308	rs72885917	C	A	0.00150626	-0.0202279	0.247484	4.1e-41	0.000152403	69.3346	454874
309	rs7301341	C	T	0.00139241	-0.00952189	0.32651	8e-12	3.98753e-05	18.1389	454874
310	rs73013411	A	C	0.00193293	0.0141259	0.131262	2.7e-13	4.55082e-05	20.7014	454874
311	rs73093103	T	A	0.00360981	0.0223248	0.034036	6.2e-10	3.27721e-05	14.9076	454874
312	rs7312646	C	A	0.00133093	-0.0103644	0.521108	6.8e-15	5.36147e-05	24.3891	454874
313	rs73175572	G	A	0.00209047	0.02829	0.111717	1e-41	0.000158842	72.2644	454874
314	rs73189390	A	G	0.00170097	-0.00963558	0.18376	1.5e-08	2.78519e-05	12.6694	454874
315	rs73601548	T	C	0.00205925	0.0149173	0.114539	4.4e-13	4.51371e-05	20.5325	454874
316	rs73619441	G	T	0.00186613	-0.0127485	0.144223	8.4e-12	4.01184e-05	18.2495	454874
317	rs74032128	G	A	0.00368119	0.0239832	0.032831	7.3e-11	3.65284e-05	16.6164	454874
318	rs74048171	A	C	0.00149444	-0.0105535	0.258341	1.6e-12	4.26796e-05	19.4146	454874
319	rs744205	A	G	0.00131344	0.0107349	0.543579	3e-16	5.71813e-05	26.0117	454874
320	rs74494415	T	C	0.00337538	-0.0252316	0.039749	7.7e-14	4.85994e-05	22.1076	454874
321	rs7513326	A	G	0.00132349	-0.00741532	0.508344	2.1e-08	2.74858e-05	12.5029	454874
322	rs752070	G	A	0.00196117	0.0116486	0.126291	2.9e-09	2.99445e-05	13.6213	454874
323	rs75581912	A	G	0.00203302	0.0174696	0.117135	8.5e-18	6.31214e-05	28.714	454874
324	rs757608	G	A	0.00138938	-0.0149708	0.670363	4.5e-27	9.90526e-05	45.0607	454874
325	rs757833	A	C	0.00139098	0.00782963	0.327532	1.8e-08	2.70046e-05	12.284	454874
326	rs76067562	T	G	0.00222418	0.0151085	0.095474	1.1e-11	3.94257e-05	17.9343	454874
327	rs7612882	A	G	0.00131175	0.0077833	0.546427	3e-09	3.00287e-05	13.6596	454874
328	rs7613368	C	T	0.00149038	-0.00950964	0.259949	1.8e-10	3.47943e-05	15.8275	454874
329	rs7619139	A	T	0.00132766	0.012547	0.588636	3.4e-21	7.624e-05	34.6821	454874
330	rs76307059	G	C	0.0031089	-0.0189808	0.04639	1e-09	3.18753e-05	14.4996	454874
331	rs76513770	C	T	0.00195558	-0.0167707	0.128135	9.8e-18	6.28419e-05	28.5868	454874
332	rs7683836	A	G	0.00131654	-0.00779994	0.55726	3.1e-09	3.00206e-05	13.6559	454874
333	rs77093479	G	C	0.00177546	-0.0100463	0.165099	1.5e-08	2.78241e-05	12.6568	454874
334	rs7728690	T	C	0.00133894	-0.0104888	0.385517	4.7e-15	5.21237e-05	23.7108	454874
335	rs7731023	G	A	0.00131768	0.00810515	0.57435	7.7e-10	3.21204e-05	14.6112	454874
336	rs7740107	A	T	0.00147683	-0.0291498	0.736357	1e-86	0.000329918	150.12	454874
337	rs7755185	G	A	0.00140815	0.00868653	0.311107	6.9e-10	3.23433e-05	14.7125	454874
338	rs7780752	C	T	0.00135774	0.0128797	0.360366	2.4e-21	7.64745e-05	34.7888	454874
339	rs77848106	A	C	0.00143642	-0.00987566	0.295519	6.2e-12	4.06085e-05	18.4724	454874
340	rs7815955	T	A	0.00162379	-0.0147932	0.203226	8.2e-20	7.0871e-05	32.2395	454874
341	rs78287937	G	T	0.00228385	0.0131568	0.089983	8.4e-09	2.83492e-05	12.8956	454874
342	rs7842996	A	T	0.00145182	0.0186829	0.284217	6.8e-38	0.00014202	64.6102	454874
343	rs7912286	G	A	0.00134708	-0.0092244	0.601963	7.5e-12	4.07755e-05	18.5484	454874
344	rs7927350	A	C	0.00130964	-0.0101127	0.494082	1.1e-14	5.11262e-05	23.2571	454874
345	rs7952436	T	C	0.00238076	-0.0345868	0.082025	8.1e-48	0.000180147	81.9587	454874
346	rs7969505	C	G	0.00206669	-0.0132618	0.114156	1.4e-10	3.55706e-05	16.1806	454874
347	rs8002779	A	G	0.0013327	-0.00737812	0.602783	3.1e-08	2.60682e-05	11.858	454874
348	rs8006178	C	A	0.0015611	0.00874849	0.227939	2.1e-08	2.69381e-05	12.2537	454874
349	rs8017780	A	C	0.00160552	-0.00967111	0.212955	1.7e-09	3.13523e-05	14.2618	454874
350	rs8024244	A	G	0.00150675	0.00950365	0.251415	2.8e-10	3.39972e-05	15.4649	454874
351	rs8034033	A	C	0.00144482	-0.0118175	0.707961	2.9e-16	5.77473e-05	26.2691	454874
352	rs8036643	C	G	0.00137141	-0.0104914	0.645997	2e-14	5.03424e-05	22.9005	454874
353	rs8042545	A	G	0.00152948	0.013134	0.242434	8.9e-18	6.33633e-05	28.824	454874
354	rs8064547	A	G	0.00130938	0.00884738	0.520468	1.4e-11	3.90725e-05	17.7737	454874
355	rs822551	G	A	0.0016874	0.0126374	0.812218	6.9e-14	4.8716e-05	22.1606	454874
356	rs822688	T	C	0.00201998	0.0147716	0.124157	2.6e-13	4.74551e-05	21.587	454874
357	rs823118	T	C	0.00130594	-0.0133508	0.547625	1.6e-24	8.83134e-05	40.1748	454874
358	rs843374	T	A	0.00132459	-0.0111296	0.58717	4.4e-17	6.00515e-05	27.3174	454874
359	rs867529	C	G	0.00144774	0.00970483	0.279423	2e-11	3.7927e-05	17.2526	454874
360	rs878347	C	T	0.00135622	-0.00858961	0.366724	2.4e-10	3.42696e-05	15.5888	454874
361	rs894360	C	T	0.0013604	-0.0190783	0.366416	1.1e-44	0.000169	76.8866	454874
362	rs9291926	G	T	0.00130775	-0.0125229	0.531836	1e-21	7.80936e-05	35.5254	454874
363	rs9327336	C	T	0.00137301	0.00904042	0.343065	4.6e-11	3.68388e-05	16.7576	454874
364	rs9350850	C	T	0.00240669	0.0224574	0.079497	1e-20	7.38116e-05	33.5773	454874
365	rs9513510	C	G	0.00142583	-0.010296	0.698902	5.2e-13	4.46161e-05	20.2955	454874
366	rs9540493	G	A	0.00132089	-0.00971894	0.545168	1.9e-13	4.68435e-05	21.3088	454874
367	rs9634212	A	C	0.0015796	0.0231416	0.220691	1.3e-48	0.000184209	83.807	454874
368	rs9788443	C	T	0.00306763	0.0193132	0.047886	3.1e-10	3.40123e-05	15.4718	454874
369	rs9800418	C	T	0.00152376	0.00899503	0.244699	3.6e-09	2.9908e-05	13.6047	454874
370	rs9951619	G	T	0.00155862	0.0131778	0.76728	2.8e-17	6.2016e-05	28.2111	454874
371	rs9960619	T	C	0.00137783	0.00924746	0.344312	1.9e-11	3.86122e-05	17.5643	454874
372	rs9985795	C	T	0.00130846	-0.00771579	0.482766	3.7e-09	2.97313e-05	13.5244	454874

## Sheet: S7
Table S7. Statistical power calculation
Outcomes	Participants	N cases	N control	K	OR	R2xz	Power
Aortic Aneurysm	294730	6092	288638	0.0206698	1.3419	0.0229897	0.98
Atrial Fibrillation and Flutter	191205	34748	156457	0.181732	1.87042	0.0217297	1
Calcific Aortic Valvular Stenosis	309154	6870	302284	0.0222219	1.10216	0.0222132	0.23
Heart Failure	292047	19676	272371	0.0673727	1.34645	0.0225306	1
Myocardial Infarction	280528	20404	260124	0.0727343	0.825097	0.0224548	0.94
K, Proportion of cases in the study; OR, odds ratio of IVW analyse; R2xz, proportion of variance explained for the association between the SNP or allele score (Z) and the exposure variable (X).

## Sheet: S8
Table S8. MR-PRESSO analysis for BMR on CVDs
Outcome	MR Analysis	OR	95% CI	p-value	Global Test	Outliers	Distortion Test
AA	Raw	1.3419	1.09-1.65	0.00554	<1E-04	/	/
	Corrected	/	/	/
AFF	Raw	1.85411	1.63-2.11	2.4346e-19	<1E-04	rs4635681	0.8956
	Corrected	1.87041	1.65-2.12	3.88755e-20
CAVS	Raw	1.10216	0.92-1.32	0.298	0.0068	/	/
	Corrected	/	/	/
HF	Raw	1.34645	1.20-1.51	3.85195e-07	0.0557	/	/
	Corrected	/	/	/
MI	Raw	0.825097	0.73-0.93	0.00273	0.0001	/	/
	Corrected	/	/	/

## Sheet: S9
Table S9. UVMR analysis for BMR on CVDs
Outcome	Method	SNPs, n	OR	95% CI	p-value	Heterogeneity test		Pleiotropy test
						Statistic	p-value	Intercept	p-value
AA	IVW	372	1.3419	1.09-1.65	0.00526876	497.618	1.17512e-05	/	/
	MR Egger		2.06248	1.20-3.55	0.00934267	493.864	1.66311e-05	-0.00595603	0.094407
	MR-PRESSO		1.3419	1.09-1.65	0.0055408	/	/	/	/
	WM		1.51289	1.13-2.02	0.00525614	/	/	/	/
AFF	IVW	365	1.87042	1.65-2.12	1.69716e-22	514.354	3.28769e-07	/	/
	MR Egger		2.4331	1.75-3.39	2.54744e-07	510.392	5.00988e-07	-0.00364029	0.0940823
	MR-PRESSO		1.87041	1.65-2.12	3.89e-20	/	/	/	/
	WM		1.97274	1.67-2.33	2.56588e-15	/	/	/	/
CAVS	IVW	371	1.10216	0.92-1.32	0.29752	440.249	0.00696361	/	/
	MR Egger		1.01838	0.63-1.65	0.9411	440.106	0.00638399	0.00109947	0.728941
	MR-PRESSO		1.10216	0.92-1.32	0.2982	/	/	/	/
	WM		1.18904	0.90-1.57	0.222171	/	/	/	/
HF	IVW	376	1.34645	1.20-1.51	2.36441e-07	419.754	0.0550803	/	/
	MR Egger		1.26618	0.94-1.71	0.121149	419.54	0.0519665	0.000855166	0.66216
	MR-PRESSO		1.34645	1.20-1.51	3.85e-07	/	/	/	/
	WM		1.20452	1.01-1.43	0.0338361	/	/	/	/
MI	IVW	372	0.825097	0.73-0.93	0.00255094	476.435	0.00017258	/	/
	MR Egger		0.76706	0.55-1.06	0.113537	476.148	0.000156007	0.00102042	0.637228
	MR-PRESSO		0.825097	0.73-0.93	0.00272696	/	/	/	/
	WM		0.83589	0.69-1.01	0.057937	/	/	/	/

## Sheet: S10
Table S10. MVMR analysis for BMR on AA, AFF, HF and MI
Outcome	Method	Exposure	OR	95% CI	p-value	Heterogeneity test		Pleiotropy test
						Statistic	p-value	Intercept	p-value
AA	MR-Egger	BMI	1.18175	0.83-1.68	0.349	578.571	<0.0001	-0.001	0.508
		BMR	1.30996	0.97-1.76	0.073
		DBP	1.82212	1.20-2.77	0.005
		SBP	0.814647	0.51-1.29	0.384
		SI	0.961751	0.71-1.31	0.803
		T2DM	0.954087	0.88-1.04	0.266
	IVW	BMI	1.10186	0.83-1.46	0.499	579.249	<0.0001	/	/
		BMR	1.30213	0.97-1.75	0.079
		DBP	1.82577	1.20-2.78	0.005
		SBP	0.811395	0.51-1.29	0.376
		SI	0.96464	0.71-1.31	0.82
		T2DM	0.956954	0.88-1.04	0.299
	WM	BMI	1.28403	0.91-1.81	0.154	/	/	/	/
		BMR	1.59201	1.09-2.33	0.017
		DBP	1.83125	1.05-3.20	0.033
		SBP	0.868489	0.49-1.54	0.629
		SI	0.809774	0.56-1.16	0.254
		T2DM	0.905743	0.82-1.00	0.056
AFF	MR-Egger	BMI	1.11963	0.86-1.46	0.403	782.731	<0.0001	<0.001	0.81
		BMR	1.86079	1.52-2.28	0
		DBP	0.94365	0.72-1.24	0.679
		SBP	2.54212	1.87-3.45	0
		SI	0.998002	0.81-1.23	0.987
		T2DM	1.02122	0.96-1.08	0.473
	IVW	BMI	1.14339	0.93-1.40	0.197	782.853	<0.0001	/	/
		BMR	1.86265	1.52-2.28	0
		DBP	0.942707	0.72-1.24	0.676
		SBP	2.54467	1.87-3.45	0
		SI	0.997004	0.81-1.23	0.979
		T2DM	1.0202	0.96-1.08	0.486
	WM	BMI	1.31128	1.06-1.63	0.013	/	/	/	/
		BMR	1.6603	1.32-2.08	0
		DBP	0.882497	0.63-1.23	0.46
		SBP	2.65117	1.85-3.79	0
		SI	1.05338	0.84-1.32	0.652
		T2DM	1.01613	0.95-1.08	0.617
HF	MR-Egger	BMI	1.34044	1.09-1.65	0.005	550.938	<0.0001	0.001	0.625
		BMR	1.18175	0.99-1.40	0.058
		DBP	0.980199	0.77-1.24	0.868
		SBP	1.65864	1.28-2.15	0
		SI	1.29175	1.08-1.55	0.005
		T2DM	1.03977	0.99-1.09	0.125
	IVW	BMI	1.38265	1.17-1.63	0	551.289	<0.0001	/	/
		BMR	1.1853	1.00-1.41	0.054
		DBP	0.980199	0.77-1.24	0.867
		SBP	1.6603	1.28-2.15	0
		SI	1.29046	1.08-1.55	0.005
		T2DM	1.03769	0.99-1.09	0.137
	WM	BMI	1.43907	1.18-1.76	0	/	/	/	/
		BMR	1.14454	0.92-1.42	0.218
		DBP	1.03873	0.77-1.39	0.799
		SBP	1.38958	1.01-1.91	0.042
		SI	1.18175	0.95-1.46	0.128
		T2DM	1.03873	0.98-1.10	0.208
MI	MR-Egger	BMI	1.27125	1.01-1.60	0.041	646.628	<0.0001	-0.001	0.682
		BMR	0.771052	0.64-0.94	0.008
		DBP	1.22018	0.94-1.59	0.138
		SBP	1.47846	1.11-1.97	0.008
		SI	1.16416	0.95-1.42	0.139
		T2DM	1.12975	1.07-1.19	0
	IVW	BMI	1.23491	1.03-1.48	0.024	646.918	<0.0001	/	/
		BMR	0.769511	0.64-0.93	0.008
		DBP	1.22018	0.94-1.59	0.137
		SBP	1.47698	1.11-1.97	0.008
		SI	1.16649	0.95-1.43	0.134
		T2DM	1.13202	1.07-1.20	0
	WM	BMI	1.18768	0.97-1.45	0.094	/	/	/	/
		BMR	0.704688	0.57-0.88	0.002
		DBP	1.40635	1.04-1.91	0.028
		SBP	1.17704	0.84-1.64	0.338
		SI	1.40635	1.12-1.76	0.003
		T2DM	1.16067	1.09-1.24	0
